# Supplementary material for: Blood Plasma Proteome: A Meta-Analysis of the Results of Protein Quantification in Human Blood by Targeted Mass Spectrometry
Source: Int J Mol Sci. 2023 Jan 1;24(1):769. doi: 10.3390/ijms24010769 (PMC9821253; doi:10.3390/ijms24010769)
Supplement: Supplementary file 1 [file ijms-24-00769-s001.zip]

Archive with 1 entries (1 files):
- ijms-2064518-supplementary.xlsx
