# Supplementary material for: Blood Plasma Proteome: A Meta-Analysis of the Results of Protein Quantification in Human Blood by Targeted Mass Spectrometry
Source: Int J Mol Sci. 2023 Jan 1;24(1):769. doi: 10.3390/ijms24010769 (PMC9821253; doi:10.3390/ijms24010769)
Supplement: Supplementary file 1 [file ijms-24-00769-s001.zip › ijms-2064518-supplementary.xlsx]

## Sheet: 1a
Supplementary Table 1a. Meta-analysis of quantitative SRM data of blood plasma in healthy people. Bold type indicates proteins that are common for two or more datasets
Uniprot ID	Protein name	Gene name	Samples, N	Average concentration, nmol/l	CV	Reference	Measured in % of samples	Measured in >70% of samples, CV≤40	DisGenNet
P02647	Apolipoprotein A-I	APOA1	31	36618.4	17.6592	Novikova et al., Kuzyk et al., Gaither et al.	100	1	1
P04114	Apolipoprotein B-100	APOB	31	1345.61	24.0852	Novikova et al., Kuzyk et al., Gaither et al.	100	1	1
P02656	Apolipoprotein C-III	APOC3	31	3082.57	36.3155	Novikova et al., Kuzyk et al., Gaither et al.	100	1	1
P43251	Biotinidase	BTD	31	24.4713	30.2782	Novikova et al., Gaither et al.	100	1	1
P02747	Complement C1q subcomponent subunit C	C1QC	31	379.611	19.8487	Novikova et al., Gaither et al.	100	1	1
P09871	Complement C1s subcomponent	C1S	31	252.205	34.0092	Novikova et al., Gaither et al.	100	1	1
P00742	Coagulation factor X	F10	54	170.34	29	Kopylov et al., Gaither et al.	100	1	1
P08709	Coagulation factor VII	F7	54	19.33	34	Kopylov et al., Gaither et al.	100	1	1
P22830	Ferrochelatase, mitochondrial	FECH	54	23.61	12	Kopylov et al.	100	1	1
Q96IY4	Carboxypeptidase B2	CPB2	53	86.99	28	Kopylov et al., Gaither et al.	98.1481	1	1
Q06136	3-ketodihydrosphingosine reductase	KDSR	52	89.36	26	Kopylov et al.	96.2963	1	1
Q14126	Desmoglein-2	DSG2	48	11.18	24	Kopylov et al.	88.8889	1	1
P55087	Aquaporin-4	AQP4	47	2.22	17	Kopylov et al.	87.037	1	1
P18509	Pituitary adenylate cyclase-activating polypeptide	ADCYAP1	43	1.3	35	Kopylov et al.	79.6296	1	1
Q14574	Desmocollin-3	DSC3	41	2.37	27	Kopylov et al.	75.9259	1	1
P02763	Alpha-1-acid glycoprotein 1	A1AG1	31	3057.04	28.3146	Novikova et al., Kuzyk et al., Gaither et al.	100	1
P01009	Alpha-1-antitrypsin	A1AT	31	10191.4	25.7406	Novikova et al, Gaither et al.	100	1
P01023	Alpha-2-macroglobulin	A2MG	31	15468.4	35.6374	Novikova et al., Kuzyk et al., Gaither et al.	100	1
P01008	Antithrombin-III	ANT3	31	493.103	25.2889	Novikova et al., Kuzyk et al., Gaither et al.	100	1
P00751	Complement factor B	CFAB	31	1005.01	29.8286	Novikova et al., Kuzyk et al., Gaither et al.	100	1
P06276	Cholinesterase	CHLE	31	32.3248	28.2416	Novikova et al., Gaither et al.	100	1
P01024	Complement C3	CO3	31	1532.76	22.4524	Novikova et al., Kuzyk et al., Gaither et al.	100	1
P01031	Complement C5	CO5	31	150.76	26.5801	Novikova et al., Gaither et al.	100	1
P00740	Coagulation factor IX	FA9	31	12.0768	28.2534	Novikova et al	100	1
P02765	Alpha-2-HS-glycoprotein	FETUA	31	1982.74	26.9888	Novikova et al., Gaither et al.	100	1
P02671	Fibrinogen alpha chain	FIBA	31	18212.6	25.7511	Novikova et al., Kuzyk et al., Gaither et al.	100	1
P02679	Fibrinogen gamma chain	FIBG	31	5383.98	29.8352	Novikova et al., Kuzyk et al., Gaither et al.	100	1
P02751	Fibronectin	FINC	31	1251.95	32.6802	Novikova et al., Gaither et al.	100	1
P02790	Hemopexin	HEMO	31	2379.64	38.879	Novikova et al., Kuzyk et al., Gaither et al.	100	1
P05155	Plasma protease C1 inhibitor	IC1	31	399.513	34.9996	Novikova et al., Gaither et al.	100	1
P01876	Immunoglobulin heavy constant alpha 1	IGHA1	31	15428.1	38.4954	Novikova et al	100	1	1
P01857	Immunoglobulin heavy constant gamma 1	IGHG1	31	35380.6	23.7035	Novikova et al., Gaither et al.	100	1	1
P01834	Immunoglobulin kappa constant	IGKC	31	100411	39.2192	Novikova et al	100	1	1
P11279	Lysosome-associated membrane glycoprotein 1 *	LAMP1	54	9.5	27	Kopylov et al.	100	1	1
P00747	Plasminogen	PLMN	31	661.525	25.3509	Novikova et al., Kuzyk et al., Gaither et al.	100	1
P07225	Vitamin K-dependent protein S	PROS	31	73.5716	29.5261	Novikova et al., Gaither et al.	100	1
P02753	Retinol-binding protein 4	RET4	31	1450.7	31.5321	Novikova et al., Kuzyk et al., Gaither et al.	100	1
P05543	Thyroxine-binding globulin	THBG	31	40.8332	38.6759	Novikova et al., Gaither et al.	100	1
P02787	Serotransferrin	TRFE	31	20684.3	31.6506	Novikova et al., Kuzyk et al., Gaither et al.	100	1
P02766	Transthyretin	TTR	54	7107.95	24	Kopylov et al., Kuzyk et al., Gaither et al.	100	1	1
P04275	von Willebrand factor	VWF	31	62.1636	25.5504	Novikova et al	100	1	1
P13796	Plastin-2	LCP1	52	12.26	22	Kopylov et al.	96.2963	1	1
O00287	Regulatory factor X-associated protein	RFXAP	51	9.73	39	Kopylov et al.	94.4444	1	1
Q5W0B1	RING finger protein 219	RNF219	49	1.5	37	Kopylov et al.	90.7407	1
Q8WVD3	E3 ubiquitin-protein ligase RNF138	RNF138	48	26.49	22	Kopylov et al.	88.8889	1
Q9Y2J2	Band 4.1-like protein 3	EPB41L3	47	259.13	29	Kopylov et al.	87.037	1	1
P54578	Ubiquitin carboxyl-terminal hydrolase 14	USP14	46	37.44	18	Kopylov et al.	85.1852	1	1
Q15796	Mothers against decapentaplegic homolog 2	SMAD2	41	1.89	28	Kopylov et al.	75.9259	1	1
Q96KN2	Beta-Ala-His dipeptidase	CNDP1	39	57.8	32	Kopylov et al., Gaither et al.	72.2222	1	1
O15118	NPC intracellular cholesterol transporter 1	NPC1	39	18.85	15	Kopylov et al.	72.2222	1	1
Q9UNA4	DNA polymerase iota	POLI	39	5.06	25	Kopylov et al.	72.2222	1
Q9GZX9	Twisted gastrulation protein homolog 1	TWSG1	39	0.63	33	Kopylov et al.	72.2222	1	1
Q9UBN4	Short transient receptor potential channel 4	TRPC4	38	0.07	14	Kopylov et al.	70.3704	1	1
P04217	α1B-Glycoprotein	A1BG	20	3130	15.2	Kuzyk et al., Gaither et al.	NA
P08697	Alpha-2-antiplasmin	A2AP	31	875.369	45.4588	Novikova et al., Kuzyk et al., Gaither et al.	100
O15439	Multidrug resistance-associated protein 4	ABCC4	21	4.09	25	Kopylov et al.	38.8889
P42765	3-ketoacyl-CoA thiolase, mitochondrial	ACAA2	8	1.47	42	Kopylov et al.	14.8148
A6NK06	Cis-aconitate decarboxylase	ACOD1	4	15.27	69	Kopylov et al.	7.40741
Q9Y4W6	AFG3-like protein 2	AFG3L2	28	1.23	15	Kopylov et al.	51.8519
P43652	Afamin	AFM	20	629	7.3	Kuzyk et al., Gaither et al.	NA
P02768	Albumin, serum	ALB	20	1101000	6.1	Kuzyk et al., Gaither et al.	NA
Q2TAA5	GDP-Man:Man	ALG11	4	3.26	27	Kopylov et al.	7.40741
P01019	Angiotensinogen	ANGT	31	268.609	72.6034	Novikova et al., Kuzyk et al., Gaither et al.	100
P02743	Serum amyloid P-component	APCS	20	1890	23	Kuzyk et al., Gaither et al.	NA
P08519	Apolipoprotein(a)	APOA	31	230.538	136.189	Novikova et al., Gaither et al.	100
P02652	Apolipoprotein A-II precursor	APOA2	20	56800	9.5	Kuzyk et al., Gaither et al.	NA
P06727	Apolipoprotein A-IV	APOA4	20	2680	6	Kuzyk et al., Gaither et al.	NA
P02654	Apolipoprotein C-I lipoprotein	APOC1	20	8100	6.1	Kuzyk et al., Gaither et al.	NA
P02649	Apolipoprotein E	APOE	20	865	7.5	Kuzyk et al., Gaither et al.	NA
P02749	β2-Glycoprotein I	APOH	20	5160	6.9	Kuzyk et al., Gaither et al.	NA
Q969Q4	ADP-ribosylation factor-like protein 11	ARL11	14	12.51	29	Kopylov et al.	25.9259
P25705	ATP synthase subunit alpha, mitochondrial	ATP5F1A	14	1.53	64	Kopylov et al.	25.9259
Q9NTI2	Phospholipid-transporting ATPase IB	ATP8A2	19	7.45	41	Kopylov et al.	35.1852
O43861	Probable phospholipid-transporting ATPase IIB	ATP9B	22	1.32	87	Kopylov et al.	40.7407
P25311	Zinc-α2-glycoprotein	AZGP1	20	3160	11.6	Kuzyk et al., Gaither et al.	NA
P10415	Apoptosis regulator Bcl-2	BCL2	32	1.2	46	Kopylov et al.	59.2593
Q8TCD1	UPF0729 protein C18orf32	C18orf32	9	7.8	31	Kopylov et al.	16.6667
Q68DL7	Uncharacterized protein C18orf63	C18orf63	22	5.62	62	Kopylov et al.	40.7407
P0C0L4	Complement C4 γ chain	C4A	20	3330	8.3	Kuzyk et al., Gaither et al.	NA
P0C0L5	Complement C4 β chain	C4B	20	2410	13.3	Kuzyk et al.	NA
P02748	Complement component C9	C9	20	259	19.7	Kuzyk et al., Gaither et al.	NA
Q8TDN4	CDK5 and ABL1 enzyme substrate 1	CABLES1	23	3.43	20	Kopylov et al.	42.5926
Q8IUK8	Cerebellin-2	CBLN2	19	2.01	29	Kopylov et al.	35.1852
Q8NDH2	Coiled-coil domain-containing protein 168	CCDC168	4	3.56	15	Kopylov et al.	7.40741
A6NNP5	Coiled-coil domain-containing protein 169	CCDC169	10	15.07	48	Kopylov et al.	18.5185
Q15762	CD226 antigen	CD226	39	75.34	43	Kopylov et al.	72.2222
Q9ULB5	Cadherin-7	CDH7	24	1.85	73	Kopylov et al.	44.4444
P49336	Cyclin-dependent kinase 8	CDK8	3	1.16	54	Kopylov et al.	5.55556
Q99626	Homeobox protein CDX-2	CDX2	22	3	28	Kopylov et al.	40.7407
Q9Y6F8	Testis-specific chromodomain protein Y 1	CDY1	7	0.05	27	Kopylov et al.	12.963
Q8TEP8	Centrosomal protein of 192 kDa	CEP192	34	25.9	13	Kopylov et al.	62.963
P00450	Ceruloplasmin	CERU	31	1313.08	41.6488	Novikova et al., Kuzyk et al., Gaither et al.	100
P08603	Complement factor H	CFH	20	950	11	Kuzyk et al.	NA
Q96JM3	Chromosome alignment-maintaining phosphoprotein 1	CHAMP1	13	0.92	28	Kopylov et al.	24.0741
Q7LBR1	Charged multivesicular body protein 1b	CHMP1B	37	1.48	45	Kopylov et al.	68.5185
O75503	Ceroid-lipofuscinosis neuronal protein 5	CLN5	27	0.24	33	Kopylov et al.	50
P10909	Clusterin	CLU	20	2620	14.3	Kuzyk et al., Gaither et al.	NA
Q96JB2	Conserved oligomeric Golgi complex subunit 3	COG3	27	0.75	40	Kopylov et al.	50
P08572	Collagen alpha-2	COL4A2	5	0.5	22	Kopylov et al.	9.25926
Q7Z4G1	COMM domain-containing protein 6	COMMD6	7	13.03	18	Kopylov et al.	12.963
Q9Y2S2	Lambda-crystallin homolog	CRYL1	5	4.28	41	Kopylov et al.	9.25926
Q8N752	Casein kinase I isoform alpha-like	CSNK1A1L	23	14.14	38	Kopylov et al.	42.5926
Q8IX95	Putative cTAGE family member 3	CTAGE3P	52	12.25	62	Kopylov et al.	96.2963
Q9Y5B0	RNA polymerase II subunit A C-terminal domain phosphatase	CTDP1	31	42.2	183	Kopylov et al.	57.4074
P02775	Platelet basic protein	CXCL7	31	106.626	95.322	Novikova et al	100
P40126	L-dopachrome tautomerase	DCT	5	0.18	46	Kopylov et al.	9.25926
O15523	ATP-dependent RNA helicase DDX3Y	DDX3Y	11	4.02	24	Kopylov et al.	20.3704
Q02413	Desmoglein-1	DSG1	25	5.15	41	Kopylov et al.	46.2963
Q7RTS9	Dymeclin	DYM	17	0.54	53	Kopylov et al.	31.4815
P52799	Ephrin-B2	EFNB2	5	1.3	34	Kopylov et al.	9.25926
Q96J88	Epithelial-stromal interaction protein 1	EPSTI1	6	4.53	20	Kopylov et al.	11.1111
P10768	S-formylglutathione hydrolase	ESD	14	4.66	32	Kopylov et al.	25.9259
P00748	Coagulation factor XIIa HC	F12	20	415	5.2	Kuzyk et al., Gaither et al.	NA
P00734	Prothrombin	F2	20	1482	7.6	Kuzyk et al., Gaither et al.	NA
Q86V42	Protein FAM124A	FAM124A	16	1.23	36	Kopylov et al.	29.6296
Q8NCQ5	F-box only protein 15	FBXO15	48	1.08	45	Kopylov et al.	88.8889
P31371	Fibroblast growth factor 9	FGF9	25	15.63	42	Kopylov et al.	46.2963
P02675	Fibrinogen beta chain	FIBB	31	5385.45	45.2574	Novikova et al., Kuzyk et al., Gaither et al.	100
P36888	Receptor-type tyrosine-protein kinase FLT3	FLT3	6	0.69	15	Kopylov et al.	11.1111
Q5TBA9	Protein furry homolog	FRY	17	5.47	31	Kopylov et al.	31.4815
P02774	Vitamin D-binding protein	GC	20	840	59.6	Kuzyk et al., Gaither et al.	NA
P29033	Gap junction beta-2 protein	GJB2	18	4.83	61	Kopylov et al.	33.3333
Q8IXQ4	GPALPP motifs-containing protein 1	GPALPP1	14	2.51	19	Kopylov et al.	25.9259
P32249	G-protein coupled receptor 183	GPR183	5	0.41	27	Kopylov et al.	9.25926
P06396	Gelsolin, isoform 1	GSN	20	1630	7.9	Kuzyk et al., Gaither et al.	NA
Q9H4S2	GS homeobox 1	GSX1	5	1.09	77	Kopylov et al.	9.25926
O75343	Guanylate cyclase soluble subunit beta-2	GUCY1B2	24	0.75	10	Kopylov et al.	44.4444
P0C7T4	Minor histocompatibility protein HMSD variant form	HMSD	8	2.71	28	Kopylov et al.	14.8148
P00738	Haptoglobin	HPT	31	7346.78	68.3317	Novikova et al., Kuzyk et al., Gaither et al.	100
Q13099	Intraflagellar transport protein 88 homolog	IFT88	33	1.41	26	Kopylov et al.	61.1111
P01877	Immunoglobulin heavy constant alpha 2	IGHA2	31	773.259	51.2475	Novikova et al	100
P01880	Immunoglobulin heavy constant delta	IGHD	31	186.563	90.8032	Novikova et al	100
P01861	Immunoglobulin heavy constant gamma 4	IGHG4	31	48046.6	46.112	Novikova et al	100
P01871	Immunoglobulin heavy constant mu	IGHM	31	3390.11	49.8225	Novikova et al., Gaither et al.	100
Q9UL03	Integrator complex subunit 6	INTS6	30	0.76	18	Kopylov et al.	55.5556
Q9Y4H2	Insulin receptor substrate 2	IRS2	6	12.65	35	Kopylov et al.	11.1111
Q14624	Inter-α-trypsin inhibitor HC	ITIH4	20	979	8	Kuzyk et al., Gaither et al.	NA
Q9Y287	Integral membrane protein 2B	ITM2B	21	0.38	18	Kopylov et al.	38.8889
Q9UJ96	Potassium voltage-gated channel subfamily G member 2	KCNG2	26	20.41	52	Kopylov et al.	48.1481
Q96CX2	BTB/POZ domain-containing protein KCTD12	KCTD12	34	0.35	31	Kopylov et al.	62.963
Q6UW63	KDEL motif-containing protein 1	KDELC1	7	0.7	35	Kopylov et al.	12.963
Q9BY66	Lysine-specific demethylase 5D	KDM5D	6	0.25	19	Kopylov et al.	11.1111
Q9P260	LisH domain and HEAT repeat-containing protein KIAA1468	KIAA1468	28	7.33	73	Kopylov et al.	51.8519
P01042	Kininogen-1	KNG1	20	3940	9.4	Kuzyk et al., Gaither et al.	NA
Q9Y693	LHFPL tetraspan subfamily member 6 protein	LHFPL6	17	0.16	19	Kopylov et al.	31.4815
Q8IVV2	Lipoxygenase homology domain-containing protein 1	LOXHD1	11	2.41	33	Kopylov et al.	20.3704
Q9UDY8	Mucosa-associated lymphoid tissue lymphoma translocation protein 1	MALT1	35	4	57	Kopylov et al.	64.8148
Q01718	Adrenocorticotropic hormone receptor	MC2R	9	10.34	37	Kopylov et al.	16.6667
P33032	Melanocortin receptor 5	MC5R	8	132.69	32	Kopylov et al.	14.8148
P23368	NAD-dependent malic enzyme, mitochondrial	ME2	38	5.61	47	Kopylov et al.	70.3704
Q9NPJ6	Mediator of RNA polymerase II transcription subunit 4	MED4	3	0.03	38	Kopylov et al.	5.55556
Q5U5Q3	RNA-binding E3 ubiquitin-protein ligase MEX3C	MEX3C	30	34.44	23	Kopylov et al.	55.5556
Q8IYU8	Calcium uptake protein 2, mitochondrial	MICU2	11	0.47	20	Kopylov et al.	20.3704
O43193	Motilin receptor	MLNR	5	0.42	33	Kopylov et al.	9.25926
Q53F39	Metallophosphoesterase 1	MPPE1	7	17.31	186	Kopylov et al.	12.963
Q9BQC6	Ribosomal protein 63, mitochondrial	MRPL57	4	0.62	8	Kopylov et al.	7.40741
P00395	Cytochrome c oxidase subunit 1	MT-CO1	3	0.15	12	Kopylov et al.	5.55556
P00414	Cytochrome c oxidase subunit 3	MT-CO3	6	3.55	31	Kopylov et al.	11.1111
P03891	NADH-ubiquinone oxidoreductase chain 2	MT-ND2	17	0.28	46	Kopylov et al.	31.4815
P03905	NADH-ubiquinone oxidoreductase chain 4	MT-ND4	4	0.12	44	Kopylov et al.	7.40741
P03915	NADH-ubiquinone oxidoreductase chain 5	MT-ND5	6	0.5	39	Kopylov et al.	11.1111
Q9Y4B5	Microtubule cross-linking factor 1	MTCL1	10	4.24	20	Kopylov et al.	18.5185
Q9H2K0	Translation initiation factor IF-3, mitochondrial	MTIF3	17	0.49	39	Kopylov et al.	31.4815
O75592	E3 ubiquitin-protein ligase MYCBP2	MYCBP2	5	7.68	35	Kopylov et al.	9.25926
Q99747	Gamma-soluble NSF attachment protein	NAPG	27	6.97	90	Kopylov et al.	50
Q8TDF5	Neuropilin and tolloid-like protein 1	NETO1	27	5.03	63	Kopylov et al.	50
Q9UHK0	Nuclear fragile X mental retardation-interacting protein 1	NUFIP1	16	1.19	45	Kopylov et al.	29.6296
Q9BVL2	Nucleoporin p58/p45	NUP58	15	1.51	46	Kopylov et al.	27.7778
Q9HC56	Protocadherin-9	PCDH9	10	0.23	28	Kopylov et al.	18.5185
Q9UIL8	PHD finger protein 11	PHF11	13	3.21	59	Kopylov et al.	24.0741
Q9Y2S0	DNA-directed RNA polymerases I and III subunit RPAC2	POLR1D	3	0.49	25	Kopylov et al.	5.55556
Q9H939	Proline-serine-threonine phosphatase-interacting protein 2	PSTPIP2	22	2.6	42	Kopylov et al.	40.7407
O00194	Ras-related protein Rab-27B	RAB27B	39	5.18	45	Kopylov et al.	72.2222
Q6T310	Ras-like protein family member 11A	RASL11A	23	0.51	26	Kopylov et al.	42.5926
Q15415	RNA-binding motif protein, Y chromosome, family 1 member F/J	RBMY1F	12	0.63	68	Kopylov et al.	22.2222
Q9H4X1	Regulator of cell cycle RGCC	RGCC	32	1.92	40	Kopylov et al.	59.2593
Q96DM3	Regulator of MON1-CCZ1 complex	RMC1	33	1.58	16	Kopylov et al.	61.1111
Q13464	Rho-associated protein kinase 1	ROCK1	15	1.08	29	Kopylov et al.	27.7778
P22090	40S ribosomal protein S4, Y isoform 1	RPS4Y1	20	18.49	98	Kopylov et al.	37.037
Q8TD47	40S ribosomal protein S4, Y isoform 2	RPS4Y2	13	1.63	58	Kopylov et al.	24.0741
Q8WXD0	Relaxin receptor 2	RXFP2	11	12.9	46	Kopylov et al.	20.3704
P14151	L-selectin	SELL	20	76	17.8	Kuzyk et al., Gaither et al.	NA
P01011	α1-Antichymotrypsin	SERPINA3	20	5270	6.5	Kuzyk et al., Gaither et al.	NA
P29508	Serpin B3	SERPINB3	29	1.21	123	Kopylov et al.	53.7037
P05546	Heparin cofactor II	SERPIND1	20	1890	8.5	Kuzyk et al., Gaither et al.	NA
Q9Y6X0	SET-binding protein	SETBP1	12	3.52	34	Kopylov et al.	22.2222
Q96T68	Histone-lysine N-methyltransferase SETDB2	SETDB2	16	1.06	79	Kopylov et al.	29.6296
P04278	Sex hormone-binding globulin	SHBG	31	36.0011	100.271	Novikova et al., Gaither et al.	100
Q15849	Urea transporter 2	SLC14A2	22	2.56	62	Kopylov et al.	40.7407
Q9NX45	Spermatogenesis- and oogenesis-specific basic helix-loop-helix-containing protein 2	SOHLH2	28	0.93	45	Kopylov et al.	51.8519
O00570	Transcription factor SOX-1	SOX1	11	9.07	54	Kopylov et al.	20.3704
Q8N0X7	Spartin	SPART	6	5.88	120	Kopylov et al.	11.1111
O43173	Sia-alpha-2,3-Gal-beta-1,4-GlcNAc-R:alpha 2,8-sialyltransferase	ST8SIA3	23	2.01	45	Kopylov et al.	42.5926
Q5JUR7	Testis-expressed protein 30	TEX30	7	0.95	34	Kopylov et al.	12.963
Q9NS62	Thrombospondin type-1 domain-containing protein 1	THSD1	18	0.25	33	Kopylov et al.	33.3333
Q99805	Transmembrane 9 superfamily member 2	TM9SF2	17	1.17	58	Kopylov et al.	31.4815
Q5T4D3	Transmembrane and TPR repeat-containing protein 4	TMTC4	9	0.53	40	Kopylov et al.	16.6667
Q68CL5	Tubulin polyglutamylase complex subunit 2	TPGS2	14	18.28	25	Kopylov et al.	25.9259
Q6XPS3	Phosphatidylinositol 3,4,5-trisphosphate 3-phosphatase TPTE2	TPTE2	4	1.07	27	Kopylov et al.	7.40741
Q5T6R2	Putative phosphatidylinositol 3,4,5-trisphosphate 3-phosphatase TPTE2P1	TPTE2P1	5	1.23	22	Kopylov et al.	9.25926
Q9BZA0	Putative transcript Y 10 protein	TTTY10	20	0.57	91	Kopylov et al.	37.037
Q9BZ98	Putative transcript Y 12 protein	TTTY12	14	0.12	30	Kopylov et al.	25.9259
O95164	Ubiquitin-like protein 3	UBL3	5	0.24	37	Kopylov et al.	9.25926
P15374	Ubiquitin carboxyl-terminal hydrolase isozyme L3	UCHL3	39	2.38	67	Kopylov et al.	72.2222
P61960	Ubiquitin-fold modifier 1	UFM1	6	0.22	39	Kopylov et al.	11.1111
O75317	Ubiquitin carboxyl-terminal hydrolase 12	USP12	3	0.72	14	Kopylov et al.	5.55556
Q5W0Q7	SUMO-specific isopeptidase USPL1	USPL1	4	2.09	34	Kopylov et al.	7.40741
O14607	Histone demethylase UTY	UTY	3	0.17	54	Kopylov et al.	5.55556
P04004	Vitronectin	VTN	20	4120	13.3	Kuzyk et al., Gaither et al.	NA
Q9C0E2	Exportin-4	XPO4	35	1.12	14	Kopylov et al.	64.8148
P07947	Tyrosine-protein kinase Yes	YES1	5	15.57	20	Kopylov et al.	9.25926
Q9UJ78	Zinc finger MYM-type protein 5	ZMYM5	19	0.23	35	Kopylov et al.	35.1852
Q96K83	Zinc finger protein 521	ZNF521	40	10.45	72	Kopylov et al.	74.0741
A8MX80	Putative UPF0607 protein ENSP00000383144		5	3.05	36	Kopylov et al.	9.25926
B7Z2X4	cDNA FLJ53327, highly similar to Gelsolin (NOT REVIEWED)		20 + 1 pooled human plasma	761.855	NA	Gaither et al.	at least 24
O14791	Apolipoprotein L1	APOL1	20 + 1 pooled human plasma	692.475	NA	Gaither et al.	at least 24
O43866	CD5 antigen-like	CD5L	20 + 1 pooled human plasma	43.72	NA	Gaither et al.	at least 24
O60462	Neuropilin-2	NRP2	20 + 1 pooled human plasma	45.13	NA	Gaither et al.	at least 24
O75882	Attractin	ATRN	20 + 1 pooled human plasma	126.13	NA	Gaither et al.	at least 24
O95445	Apolipoprotein M	APOM	20 + 1 pooled human plasma	358.4	NA	Gaither et al.	at least 24
P00488	Coagulation factor XIII A chain	F13A1	20 + 1 pooled human plasma	82.86	NA	Gaither et al.	at least 24
P00736	Complement C1r subcomponent	C1R	20 + 1 pooled human plasma	299.77	NA	Gaither et al.	at least 24
P00915	Carbonic anhydrase 1	CA1	20 + 1 pooled human plasma	16.415	NA	Gaither et al.	at least 24
P01034	Cystatin-C	CST3	20 + 1 pooled human plasma	34.7	NA	Gaither et al.	at least 24
P02655	Apolipoprotein C-II	APOC2	20 + 1 pooled human plasma	1083.21	NA	Gaither et al.	at least 24
P02741	C-reactive protein	CRP	20 + 1 pooled human plasma	199.35	NA	Gaither et al.	at least 24
P02745	Complement C1q subcomponent subunit A	C1QA	20 + 1 pooled human plasma	131.89	NA	Gaither et al.	at least 24
P02746	Complement C1q subcomponent subunit B	C1QB	20 + 1 pooled human plasma	233.185	NA	Gaither et al.	at least 24
P02750	Leucine-rich alpha-2-glycoprotein	LRG1	20 + 1 pooled human plasma	365.265	NA	Gaither et al.	at least 24
P04003	C4b-binding protein alpha chain	C4BPA	20 + 1 pooled human plasma	1910.97	NA	Gaither et al.	at least 24
P04070	Vitamin K-dependent protein C	PROC	20 + 1 pooled human plasma	49.37	NA	Gaither et al.	at least 24
P04180	Phosphatidylcholine-sterol acyltransferase	LCAT	20 + 1 pooled human plasma	105.95	NA	Gaither et al.	at least 24
P04196	Histidine-rich glycoprotein	HRG	20 + 1 pooled human plasma	716.41	NA	Gaither et al.	at least 24
P04220|P01871	Ig mu heavy chain disease protein and Ig mu chain C	IGHM	20 + 1 pooled human plasma	9031.85	NA	Gaither et al.	at least 24
P05090	Apolipoprotein D	APOD	20 + 1 pooled human plasma	2108.74	NA	Gaither et al.	at least 24
P05154	Plasma serine protease inhibitor	SERPINA5	20 + 1 pooled human plasma	67.495	NA	Gaither et al.	at least 24
P05156	Complement factor I	CFI	20 + 1 pooled human plasma	342.03	NA	Gaither et al.	at least 24
P05160	Coagulation factor XIII B chain	F13B	20 + 1 pooled human plasma	13.595	NA	Gaither et al.	at least 24
P05452	Tetranectin	CLEC3B	20 + 1 pooled human plasma	44.425	NA	Gaither et al.	at least 24
P06312	Immunoglobulin kappa variable 4-1	IGKV4-1	20 + 1 pooled human plasma	1245.19	NA	Gaither et al.	at least 24
P06681	Complement C2	C2	20 + 1 pooled human plasma	102.12	NA	Gaither et al.	at least 24
P06702	Protein S100-A9	S100A9	20 + 1 pooled human plasma	116.225	NA	Gaither et al.	at least 24
P07357	Complement component C8 alpha chain	C8A	20 + 1 pooled human plasma	188.31	NA	Gaither et al.	at least 24
P07358	Complement component C8 beta chain	C8B	20 + 1 pooled human plasma	97.14	NA	Gaither et al.	at least 24
P07996	Thrombospondin-1	THBS1	20 + 1 pooled human plasma	19.09	NA	Gaither et al.	at least 24
P08185	Corticosteroid-binding globulin	SERPINA6	20 + 1 pooled human plasma	787.025	NA	Gaither et al.	at least 24
P0DJI8|P0DJI9	Serum amyloid A-1 and A-2 proteins	SAA1	20 + 1 pooled human plasma	455.47	NA	Gaither et al.	at least 24
P10643	Complement component C7	C7	20 + 1 pooled human plasma	175.43	NA	Gaither et al.	at least 24
P11717	Cation-independent mannose-6-phosphate receptor	IGF2R	20 + 1 pooled human plasma	4.145	NA	Gaither et al.	at least 24
P12955	Xaa-Pro dipeptidase	PEPD	20 + 1 pooled human plasma	8.49	NA	Gaither et al.	at least 24
P13671	Complement component C6	C6	20 + 1 pooled human plasma	143	NA	Gaither et al.	at least 24
P15169	Carboxypeptidase N catalytic chain	CPN1	20 + 1 pooled human plasma	122.225	NA	Gaither et al.	at least 24
P16035	Metalloproteinase inhibitor 2	TIMP2	20 + 1 pooled human plasma	5.92	NA	Gaither et al.	at least 24
P16109	P-selectin	SELP	20 + 1 pooled human plasma	2.115	NA	Gaither et al.	at least 24
P16284	Platelet endothelial cell adhesion molecule	PECAM1	20 + 1 pooled human plasma	6.05	NA	Gaither et al.	at least 24
P17936	Insulin-like growth factor-binding protein 3	IGFBP3	20 + 1 pooled human plasma	26.905	NA	Gaither et al.	at least 24
P18065	Insulin-like growth factor-binding protein 2	IGFBP2	20 + 1 pooled human plasma	8.475	NA	Gaither et al.	at least 24
P19823	Inter-alpha-trypsin inhibitor heavy chain H2	ITIH2	20 + 1 pooled human plasma	1193.07	NA	Gaither et al.	at least 24
P20742	Pregnancy zone protein	PZP	20 + 1 pooled human plasma	191.325	NA	Gaither et al.	at least 24
P22352	Glutathione peroxidase 3	GPX3	20 + 1 pooled human plasma	118.8	NA	Gaither et al.	at least 24
P22792	Carboxypeptidase N subunit 2	CPN2	20 + 1 pooled human plasma	43.665	NA	Gaither et al.	at least 24
P23142	Fibulin-1	FBLN1	20 + 1 pooled human plasma	137.535	NA	Gaither et al.	at least 24
P27169	Serum paraoxonase/arylesterase 1	PON1	20 + 1 pooled human plasma	814.115	NA	Gaither et al.	at least 24
P29622	Kallistatin	SERPINA4	20 + 1 pooled human plasma	108.295	NA	Gaither et al.	at least 24
P33151	Cadherin-5	CDH5	20 + 1 pooled human plasma	30.875	NA	Gaither et al.	at least 24
P35542	Serum amyloid A-4 protein	SAA4	20 + 1 pooled human plasma	1398.59	NA	Gaither et al.	at least 24
P35858	Insulin-like growth factor-binding protein complex acid labile subunit	IGFALS	20 + 1 pooled human plasma	126.79	NA	Gaither et al.	at least 24
P36955	Pigment epithelium-derived factor	SERPINF1	20 + 1 pooled human plasma	228.65	NA	Gaither et al.	at least 24
P48740	Mannan-binding lectin serine protease 1	MASP1	20 + 1 pooled human plasma	89.86	NA	Gaither et al.	at least 24
P51884	Lumican	LUM	20 + 1 pooled human plasma	284.23	NA	Gaither et al.	at least 24
P51911	Calponin-1	CNN1	20 + 1 pooled human plasma	439.09	NA	Gaither et al.	at least 24
P55056	Apolipoprotein C-IV	APOC4	20 + 1 pooled human plasma	62.83	NA	Gaither et al.	at least 24
P55058	Phospholipid transfer protein	PLTP	20 + 1 pooled human plasma	31.92	NA	Gaither et al.	at least 24
P61626	Lysozyme C	LYZ	20 + 1 pooled human plasma	80.09	NA	Gaither et al.	at least 24
P61769	Beta-2-microglobulin	B2M	20 + 1 pooled human plasma	79.13	NA	Gaither et al.	at least 24
P69905	Hemoglobin subunit alpha	HBA1	20 + 1 pooled human plasma	197.085	NA	Gaither et al.	at least 24
P80108	Phosphatidylinositol-glycan-specific phospholipase D	GPLD1	20 + 1 pooled human plasma	53.16	NA	Gaither et al.	at least 24
P80188	Neutrophil gelatinase-associated lipocalin	LCN2	20 + 1 pooled human plasma	2.525	NA	Gaither et al.	at least 24
P80511	Protein S100-A12	S100A12	20 + 1 pooled human plasma	13.18	NA	Gaither et al.	at least 24
Q01459	Di-N-acetylchitobiase	CTBS	20 + 1 pooled human plasma	26.57	NA	Gaither et al.	at least 24
Q13224	Glutamate receptor ionotropic NMDA 2B	GRIN2B	20 + 1 pooled human plasma	12.905	NA	Gaither et al.	at least 24
Q13790	Apolipoprotein F	APOF	20 + 1 pooled human plasma	266.62	NA	Gaither et al.	at least 24
Q14520	Hyaluronan-binding protein 2	HABP2	20 + 1 pooled human plasma	159.95	NA	Gaither et al.	at least 24
Q15166	Serum paraoxonase/lactonase 3	PON3	20 + 1 pooled human plasma	11.81	NA	Gaither et al.	at least 24
Q15848	Adiponectin	ADIPOQ	20 + 1 pooled human plasma	105.31	NA	Gaither et al.	at least 24
Q16610	Extracellular matrix protein 1	ECM1	20 + 1 pooled human plasma	60.86	NA	Gaither et al.	at least 24
Q6EMK4	Vasorin	VASN	20 + 1 pooled human plasma	13.745	NA	Gaither et al.	at least 24
Q8IZF2	Adhesion G protein-coupled receptor F5	ADGRF5	20 + 1 pooled human plasma	2.465	NA	Gaither et al.	at least 24
Q8WXI7	Mucin-16	MUC16	20 + 1 pooled human plasma	49.635	NA	Gaither et al.	at least 24
Q92954	Proteoglycan 4	PRG4	20 + 1 pooled human plasma	46.32	NA	Gaither et al.	at least 24
Q96PD5	N-acetylmuramoyl-L-alanine amidase	PGLYRP2	20 + 1 pooled human plasma	298.78	NA	Gaither et al.	at least 24
Q9HDC9	Adipocyte plasma membrane-associated protein	APMAP	20 + 1 pooled human plasma	13.075	NA	Gaither et al.	at least 24
Q9NQ79	Cartilage acidic protein 1	CRTAC1	20 + 1 pooled human plasma	16.9	NA	Gaither et al.	at least 24
Q9NZP8	Complement C1r subcomponent-like protein	C1RL	20 + 1 pooled human plasma	55.21	NA	Gaither et al.	at least 24
Q9UGM5	Fetuin-B	FETUB	20 + 1 pooled human plasma	94.37	NA	Gaither et al.	at least 24
Q9Y6R7	IgGFc-binding protein	FCGBP	20 + 1 pooled human plasma	13.71	NA	Gaither et al.	at least 24

## Sheet: 1b
Supplementary Table 1b. Сomparison of protein abundance presented in at least two of the four datasets
Uniprot ID	Protein name	Gene name	Average concentration, nmol/l
			Kopylov et al.	Novikova et al.	Kuzyk et al.	Gaither et al.		Minimum	Maximum	Concentration fold-difference
P00742	Coagulation factor X	F10	170.34			131.265		131.265	170.34	1.29768
P08709	Coagulation factor VII	F7	19.33			8.04		8.04	19.33	2.40423
Q96IY4	Carboxypeptidase B2	CPB2	86.99			86.14		86.14	86.99	1.00987
Q96KN2	Beta-Ala-His dipeptidase	CNDP1	57.8			62.09		57.8	62.09	1.07422
P04217	α1B-Glycoprotein	A1BG			3130	1501.58		1501.58	3130	2.08448
P43652	Afamin	AFM			629	289.215		289.215	629	2.17485
P02768	Albumin, serum	ALB			1101000	647013		647013	1101000	1.70167
P02743	Serum amyloid P-component	APCS			1890	544.59		544.59	1890	3.4705
P02652	Apolipoprotein A-II precursor	APOA2			56800	9735.74		9735.74	56800	5.83418
P06727	Apolipoprotein A-IV	APOA4			2680	1734.39		1734.39	2680	1.54521
P02654	Apolipoprotein C-I lipoprotein	APOC1			8100	2397.14		2397.14	8100	3.37903
P02649	Apolipoprotein E	APOE			865	660.66		660.66	865	1.3093
P02749	β2-Glycoprotein I	APOH			5160	2722.57		2722.57	5160	1.89527
P0C0L4	Complement C4 γ chain	C4A			3330	1795.46		1795.46	3330	1.85467
P02748	Complement component C9	C9			259	447.645		259	447.645	1.72836
P10909	Clusterin	CLU			2620	1299.13		1299.13	2620	2.01673
P00748	Coagulation factor XIIa HC	F12			415	357.275		357.275	415	1.16157
P00734	Prothrombin	F2			1482	3058.24		1482	3058.24	2.06359
P02774	Vitamin D-binding protein	GC			840	3899.45		840	3899.45	4.6422
Q14624	Inter-α-trypsin inhibitor HC	ITIH4			979	2659.8		979	2659.8	2.71685
P01042	Kininogen-1	KNG1			3940	1851.51		1851.51	3940	2.12799
P14151	L-selectin	SELL			76	59.565		59.565	76	1.27592
P01011	α1-Antichymotrypsin	SERPINA3			5270	2493.08		2493.08	5270	2.11385
P05546	Heparin cofactor II	SERPIND1			1890	879.33		879.33	1890	2.14936
P04004	Vitronectin	VTN			4120	1956.09		1956.09	4120	2.10625
P01009	Alpha-1-antitrypsin	A1AT		10191.4		20337.2		10191.4	20337.2	1.99553
P43251	Biotinidase	BTD		24.4713		98.04		24.4713	98.04	4.00633
P02747	Complement C1q subcomponent subunit C	C1QC		379.611		613.86		379.611	613.86	1.61708
P09871	Complement C1s subcomponent	C1S		252.205		314.805		252.205	314.805	1.24821
P06276	Cholinesterase	CHLE		32.3248		52.68		32.3248	52.68	1.62971
P01031	Complement C5	CO5		150.76		174.62		150.76	174.62	1.15827
P02765	Alpha-2-HS-glycoprotein	FETUA		1982.74		4164.35		1982.74	4164.35	2.1003
P02751	Fibronectin	FINC		1251.95		1019.6		1019.6	1251.95	1.22789
P05155	Plasma protease C1 inhibitor	IC1		399.513		1826.7		399.513	1826.7	4.57233
P01857	Immunoglobulin heavy constant gamma 1	IGHG1		35380.6		10231.7		10231.7	35380.6	3.45796
P07225	Vitamin K-dependent protein S	PROS		73.5716		276.155		73.5716	276.155	3.75356
P05543	Thyroxine-binding globulin	THBG		40.8332		241.685		40.8332	241.685	5.91884
P08519	Apolipoprotein(a)	APOA		230.538		584.52		230.538	584.52	2.53546
P01871	Immunoglobulin heavy constant mu	IGHM		3390.11		9031.85		3390.11	9031.85	2.66418
P04278	Sex hormone-binding globulin	SHBG		36.0011		102.12		36.0011	102.12	2.83658
P00450	Ceruloplasmin	CERU		1313.08	3080	1683.06		1313.08	3080	2.34564
P00738	Haptoglobin	HPT		7346.78	21100	33132.2		7346.78	33132.2	4.50975
P00747	Plasminogen	PLMN		661.525	1880	532.785		532.785	1880	3.52863
P00751	Complement factor B	CFAB		1005.01	2210	1099.07		1005.01	2210	2.19899
P01008	Antithrombin-III	ANT3		493.103	3770	22844.7		493.103	22844.7	46.3283
P01019	Angiotensinogen	ANGT		268.609	1680	961.245		268.609	1680	6.25444
P01023	Alpha-2-macroglobulin	A2MG		15468.4	272000	7936.1		7936.1	272000	34.2738
P01024	Complement C3	CO3		1532.76	22600	3764.7		1532.76	22600	14.7446
P02647	Apolipoprotein A-I	APOA1		36618.4	68800	29401.7		29401.7	68800	2.34
P02656	Apolipoprotein C-III	APOC3		3082.57	10600	4147.35		3082.57	10600	3.43869
P02671	Fibrinogen alpha chain	FIBA		18212.6	21000	16908.2		16908.2	21000	1.242
P02675	Fibrinogen beta chain	FIBB		5385.45	15100	27216		5385.45	27216	5.05362
P02679	Fibrinogen gamma chain	FIBG		5383.98	1420	13624.1		1420	13624.1	9.59441
P02753	Plasma retinol-binding protein	RBP4, RET4		1450.7	2670	891.94		891.94	2670	2.99347
P02763	α1-Acid glycoprotein 1	ORM1, A1AG1		3057.04	4440	5440.56		3057.04	5440.56	1.77969
P02766	Transthyretin	TTR	7107.95		11900	361.565		361.565	11900	32.9125
P02787	Transferrin	TF, TRFE		20684.3	235000	17765.3		17765.3	235000	13.228
P02790	Hemopexin	HEMO		2379.64	18900	7742.15		2379.64	18900	7.94239
P04114	Apolipoprotein B-100	APOB		1345.61	3140	196.83		196.83	3140	15.9529
P08697	α2-Antiplasmin	SERPINF2, A2AP		875.369	2200	755.31		755.31	2200	2.91271
P06396	Gelsolin	GSN			1630	8683.3		1630	8683.3	5.32718
P25311	Zinc-α2-glycoprotein	AZGP1			3160	320.825		320.825	3160	9.84961

## Sheet: 1c
Supplementary Table 1c. Comparison of the resulting list of proteins with data from The human protein atlas
Protein Name	Protein name	Human Plasma Proteome, protein abundance, nM	SRM data of blood plasma in healthy people, nM	Human Plasma Proteome, protein abundance, log10(nM)	SRM data of blood plasma in healthy people, log10(nM)
A2M	Alpha-2-macroglobulin	1041.09	15468.4	3.01749	4.18945
APOA1	Apolipoprotein A1	3573.98	36618.4	3.55315	4.5637
APOB	Apolipoprotein B	193.947	1345.61	2.28768	3.12892
APOC3	Apolipoprotein C3	4146.7	3082.57	3.6177	3.48891
ATP5F1A	ATP synthase F1 subunit alpha	0.147278	1.53	-0.831862	0.184691
BTD	Biotinidase	45.8018	24.4713	1.66088	1.38866
C1QC	Complement C1q C chain	81.4775	379.611	1.91104	2.57934
C1S	Complement C1s	182.567	252.205	2.26142	2.40175
CD226	CD226 molecule	0.517947	75.3	-0.285715	1.87679
CFB	Complement factor B	1402.97	1005.01	3.14705	3.00217
CLN5	CLN5 intracellular trafficking protein	0.011326	0.241	-1.94592	-0.617983
CNDP1	Carnosine dipeptidase 1	37.0423	57.8	1.5687	1.76193
COL4A2	Collagen type IV alpha 2 chain	0.016114	0.504	-1.7928	-0.297569
CPB2	Carboxypeptidase B2	175.533	87	2.24436	1.93952
CRYL1	Crystallin lambda 1	0.019481	4.28	-1.71039	0.631444
DSC3	Desmocollin 3	0.060019	2.37	-1.22171	0.374748
DSG1	Desmoglein 1	1.14288	5.15	0.0579995	0.711807
DSG2	Desmoglein 2	1.14478	11.2	0.0587228	1.04922
EFNB2	Ephrin B2	0.025458	1.3	-1.59418	0.113943
EPB41L3	Erythrocyte membrane protein band 4.1 like 3	0.000829	259	-3.08145	2.4133
ESD	Esterase D	0.3814	4.66	-0.418619	0.668386
F10	Coagulation factor X	237.521	170	2.3757	2.23045
F7	Coagulation factor VII	25.1967	19.3	1.40134	1.28556
F9	Coagulation factor IX	158.368	12.0768	2.19967	1.08195
FLT3	Fms related receptor tyrosine kinase 3	0.00186	0.691	-2.73049	-0.160522
IGHA1	Immunoglobulin heavy constant alpha 1	3452.4	15428.1	3.53812	4.18831
IGHA2	Immunoglobulin heavy constant alpha 2 (A2m marker)	1831.05	773.259	3.2627	2.88832
IGHD	Immunoglobulin heavy constant delta	330.555	186.563	2.51924	2.27083
IGHG1	Immunoglobulin heavy constant gamma 1 (G1m marker)	6370.13	35380.6	3.80415	4.54877
IGHG4	Immunoglobulin heavy constant gamma 4 (G4m marker)	4729.97	48046.6	3.67486	4.68166
IGHM	Immunoglobulin heavy constant mu	2224.92	3390.11	3.34731	3.53021
ITM2B	Integral membrane protein 2B	0.191179	0.376	-0.71856	-0.424812
KCTD12	Potassium channel tetramerization domain containing 12	0.588219	0.346	-0.230461	-0.460924
LAMP1	Lysosomal associated membrane protein 1	8.24384	9.5	0.91613	0.977724
LCP1	Lymphocyte cytosolic protein 1	25.6089	12.3	1.40839	1.08991
ME2	Malic enzyme 2	0.001284	5.61	-2.89143	0.748963
NAPG	NSF attachment protein gamma	0.000253	6.97	-3.59688	0.843233
PCDH9	Protocadherin 9	0.021313	0.229	-1.67136	-0.640165
PROS1	Protein S	66.5575	73.5716	1.8232	1.86671
PSTPIP2	Proline-serine-threonine phosphatase interacting protein 2	0.038602	2.6	-1.41339	0.414973
RAB27B	RAB27B, member RAS oncogene family	0.264142	5.18	-0.578163	0.71433
RGCC	Regulator of cell cycle	0.062504	1.92	-1.20409	0.283301
SERPINB3	Serpin family B member 3	0.204196	1.21	-0.689953	0.0827854
SETBP1	SET binding protein 1	0.000377	3.52	-3.42366	0.546543
SHBG	Sex hormone binding globulin	207.862	36.0011	2.31778	1.55632
THSD1	Thrombospondin type 1 domain containing 1	0.014802	0.245	-1.82968	-0.610834
TM9SF2	Transmembrane 9 superfamily member 2	0.027713	1.17	-1.55732	0.0681859
TTR	Transthyretin	6231.51	7110	3.79459	3.85187
TWSG1	Twisted gastrulation BMP signaling modulator 1	0.139905	0.633	-0.854167	-0.198596
UCHL3	Ubiquitin C-terminal hydrolase L3	0.026735	2.38	-1.57292	0.376577
UFM1	Ubiquitin fold modifier 1	0.026322	0.218	-1.57968	-0.661544
USP14	Ubiquitin specific peptidase 14	0.048155	37.4	-1.31736	1.57287
VWF	Von Willebrand factor	18.1075	62.1636	1.25786	1.79354
A1BG	α1B-Glycoprotein	940.023	3130	2.97314	3.49554
AFM	Afamin	125.961	629	2.10024	2.79865
ALB	Albumin, serum	576643	1101000	5.76091	6.04179
APCS	Serum amyloid P-component	1536.22	1890	3.18645	3.27646
APOA2	Apolipoprotein A-II precursor	8232.66	56800	3.91554	4.75435
APOA4	Apolipoprotein A-IV	1630.96	2680	3.21244	3.42813
APOC1	Apolipoprotein C-I lipoprotein	1607.37	8100	3.20612	3.90849
APOE	Apolipoprotein E	802.124	865	2.90424	2.93702
APOH	β2-Glycoprotein I	1070.55	5160	3.02961	3.71265
AZGP1	Zinc-α2-glycoprotein	2160.02	3160	3.33446	3.49969
C4A	Complement C4 γ chain	622.455	3330	2.79411	3.52244
C4B	Complement C4 β chain	622.565	2410	2.79418	3.38202
C9	Complement component C9	1013.09	259	3.00565	2.4133
CFH	Complement factor H	718.928	950	2.85669	2.97772
CLU	Clusterin	552.434	2620	2.74228	3.4183
F12	Coagulation factor XIIa HC	103.257	415	2.01392	2.61805
F2	Prothrombin	585.405	1482	2.76746	3.17085
GC	Vitamin D-binding protein	1379.49	840	3.13972	2.92428
GSN	Gelsolin, isoform 1	2800.53	1630	3.44724	3.21219
ITIH4	Inter-α-trypsin inhibitor HC	561.162	979	2.74909	2.99078
KNG1	Kininogen-1	653.168	3940	2.81502	3.5955
ORM1	α1-Acid glycoprotein 1	2591.33	3057	3.41352	3.4853
RBP4	Plasma retinol-binding protein	9126.47	1450.7	3.9603	3.16158
SELL	L-selectin	111.409	76	2.04692	1.88081
SERPINA3	α1-Antichymotrypsin	1972.68	5270	3.29506	3.72181
SERPIND1	Heparin cofactor II	876.102	1890	2.94255	3.27646
SERPINF2	α2-Antiplasmin	1117.91	875.4	3.04841	2.94221
TF	Transferrin	1271.67	20684.3	3.10437	4.31564
VTN	Vitronectin	607.668	4120	2.78367	3.6149
ACAA2	3-ketoacyl-CoA thiolase, mitochondrial	0.0906402	1.47	-1.04268	0.167317
ANGT	Angiotensinogen	1248.32	268.609	3.09633	2.42912
CBLN2	Cerebellin-2	0.0581299	2	-1.2356	0.30103
CERU	Ceruloplasmin	3600.51	1313.08	3.55636	3.11829
CO3	Complement C3	1068.67	1532.76	3.02884	3.18547
CO5	Complement C5	207.111	150.76	2.3162	2.17829
FIBA	Fibrinogen alpha chain	1474.1	18212.6	3.16853	4.26037
FIBB	Fibrinogen beta chain	1966.81	5385.45	3.29376	3.73122
FIBG	Fibrinogen gamma chain	1417.15	5383.98	3.15141	3.7311
HEMO	Hemopexin	3676.76	2379.64	3.56546	3.37651
HPT	Haptoglobin	2212.14	7346.78	3.34481	3.8661
PLMN	Plasminogen	496.859	661.525	2.69623	2.82055
ADGRF5	Adhesion G protein-coupled receptor F5	0.367999	2.465	-0.434154	0.391817
ADIPOQ	Adiponectin	34.4514	105.31	1.53721	2.02247
APMAP	Adipocyte plasma membrane-associated protein	27.969	13.075	1.44668	1.11644
APOC2	Apolipoprotein C-II	4342.43	1083.21	3.63773	3.03471
APOC4	Apolipoprotein C-IV	67.3401	62.83	1.82827	1.79817
APOD	Apolipoprotein D	4230.12	2108.74	3.62635	3.32402
APOF	Apolipoprotein F	62.1486	266.62	1.79343	2.42589
APOL1	Apolipoprotein L1	209.215	692.475	2.32059	2.8404
APOM	Apolipoprotein M	385.828	358.4	2.58639	2.55437
ATRN	Attractin	170.307	126.13	2.23123	2.10082
AZGP1	Zinc-alpha-2-glycoprotein	2160.02	320.825	3.33446	2.50627
B2M	Beta-2-microglobulin	153.117	79.13	2.18502	1.89834
C1QA	Complement C1q subcomponent subunit A	103.778	131.89	2.01611	2.12021
C1RL	Complement C1r subcomponent-like protein	280.384	55.21	2.44775	1.74202
C2	Complement C2	408.32	102.12	2.611	2.00911
C4BPA	C4b-binding protein alpha chain	417.705	1910.97	2.62087	3.28125
C6	Complement component C6	87.798	143	1.94348	2.15534
C7	Complement component C7	513.27	175.43	2.71035	2.2441
C8A	Complement component C8 alpha chain	98.2152	188.31	1.99218	2.27487
C8B	Complement component C8 beta chain	99.9299	97.14	1.9997	1.9874
CA1	Carbonic anhydrase 1	1593.35	16.415	3.20231	1.21524
CD5L	CD5 antigen-like	112.896	43.72	2.05268	1.64068
CDH5	Cadherin-5	14.8524	30.875	1.1718	1.48961
CFI	Complement factor I	1825.1	342.03	3.26129	2.53406
CLEC3B	Tetranectin	1109.29	44.425	3.04504	1.64763
CPN1	Carboxypeptidase N catalytic chain	248.633	122.225	2.39556	2.08716
CPN2	Carboxypeptidase N subunit 2	412.834	43.665	2.61578	1.64013
CRP	C-reactive protein	207.676	199.35	2.31739	2.29962
CRTAC1	Cartilage acidic protein 1	7.70082	16.9	0.886537	1.22789
CST3	Cystatin-C	177.226	34.7	2.24853	1.54033
CTBS	Di-N-acetylchitobiase	84.5521	26.57	1.92712	1.42439
ECM1	Extracellular matrix protein 1	143.389	60.86	2.15652	1.78433
F13A1	Coagulation factor XIII A chain	16.8132	82.86	1.22565	1.91834
F13B	Coagulation factor XIII B chain	62.2426	13.595	1.79409	1.13338
FBLN1	Fibulin-1	271.971	137.535	2.43452	2.13841
FETUB	Fetuin-B	85.6022	94.37	1.93248	1.97483
GPLD1	Phosphatidylinositol-glycan-specific phospholipase D	33.573	53.16	1.52599	1.72558
GPX3	Glutathione peroxidase 3	242.642	118.8	2.38497	2.07482
GSN	Gelsolin	2800.53	8683.3	3.44724	3.93868
HABP2	Hyaluronan-binding protein 2	70.2068	159.95	1.84638	2.20398
HBA1	Hemoglobin subunit alpha	917.551	197.085	2.96263	2.29465
HRG	Histidine-rich glycoprotein	469.972	716.41	2.67207	2.85516
IGF2R	Cation-independent mannose-6-phosphate receptor	0.692483	4.145	-0.159591	0.617525
IGFALS	Insulin-like growth factor-binding protein complex acid labile subunit	393.731	126.79	2.5952	2.10309
IGFBP2	Insulin-like growth factor-binding protein 2	23.2665	8.475	1.36673	0.92814
IGFBP3	Insulin-like growth factor-binding protein 3	113.658	26.905	2.0556	1.42983
IGHM	Ig mu heavy chain disease protein and Ig mu chain C	22249.2	9031.85	4.34731	3.95578
IGKV4-1	Immunoglobulin kappa variable 4-1	6352.77	1245.19	3.80296	3.09524
ITIH2	Inter-alpha-trypsin inhibitor heavy chain H2	300.574	1193.07	2.47795	3.07666
LCAT	Phosphatidylcholine-sterol acyltransferase	129.09	105.95	2.11089	2.0251
LCN2	Neutrophil gelatinase-associated lipocalin	26.1201	2.525	1.41697	0.402261
LRG1	Leucine-rich alpha-2-glycoprotein	1100.11	365.265	3.04144	2.56261
LUM	Lumican	754.638	284.23	2.87774	2.45367
LYZ	Lysozyme C	90.7057	80.09	1.95763	1.90358
MASP1	Mannan-binding lectin serine protease 1	23.9757	89.86	1.37977	1.95357
MUC16	Mucin-16	1.64563e-05	49.635	-4.78367	1.69579
NRP2	Neuropilin-2	0.276636	45.13	-0.558092	1.65447
PECAM1	Platelet endothelial cell adhesion molecule	1.33298	6.05	0.124823	0.781755
PEPD	Xaa-Pro dipeptidase	15.7659	8.49	1.19772	0.928908
PGLYRP2	N-acetylmuramoyl-L-alanine amidase	1398.33	298.78	3.14561	2.47535
PLTP	Phospholipid transfer protein	3.83639	31.92	0.583922	1.50406
PON1	Serum paraoxonase/arylesterase 1	427.877	814.115	2.63132	2.91069
PON3	Serum paraoxonase/lactonase 3	9.59426	11.81	0.982012	1.07225
PRG4	Proteoglycan 4	28.4653	46.32	1.45432	1.66577
PROC	Vitamin K-dependent protein C	99.8636	49.37	1.99941	1.69346
PZP	Pregnancy zone protein	91.5399	191.325	1.96161	2.28177
S100A12	Protein S100-A12	0.78487	13.18	-0.105202	1.11992
S100A9	Protein S100-A9	90.6208	116.225	1.95723	2.0653
SAA1	Serum amyloid A-1 and A-2 proteins	812.888	455.47	2.91003	2.65846
SAA4	Serum amyloid A-4 protein	2237.74	1398.59	3.34981	3.14569
SELP	P-selectin	5.72473	2.115	0.757755	0.32531
SERPINA4	Kallistatin	288.41	108.295	2.46001	2.03461
SERPINA5	Plasma serine protease inhibitor	45.977	67.495	1.66254	1.82927
SERPINA6	Corticosteroid-binding globulin	819.654	787.025	2.91363	2.89599
SERPINF1	Pigment epithelium-derived factor	950.078	228.65	2.97776	2.35917
THBS1	Thrombospondin-1	10.8206	19.09	1.03425	1.28081
TIMP2	Metalloproteinase inhibitor 2	4.50838	5.92	0.654021	0.772322
VASN	Vasorin	27.8889	13.745	1.44543	1.13814

## Sheet: 1d
Supplementary Table 1d. Core proteins were annotated using DisGeNET database.
Term	Overlap	P-value	Adjusted P-value	Old P-value	Old Adjusted P-value	Odds Ratio	Combined Score	Genes
Hereditary systemic amyloidosis	2022-09-03	1.46e-06	0.000979	0	0	199.41	2679.57	TTR;APOC3;APOA1
Hyperlipoproteinemia Type IV	2022-09-03	1.46e-06	0.000979	0	0	199.41	2679.57	APOC3;APOA1;APOB
Hemarthrosis	2022-11-03	2.86e-06	0.00102	0	0	149.54	1909.07	F7;VWF;F10
Acute myocardial infarction	7/246	3.72e-06	0.00102	0	0	12.55	156.87	F7;F10;VWF;APOA1;APOC3;AQP4;APOB
Hypoalphalipoproteinemia, Familial	2022-12-03	3.8e-06	0.00102	0	0	132.92	1658.88	APOC3;APOA1;APOB
Nuchal bleb, familial	3/15	7.82e-06	0.00174	0	0	99.68	1172.1	APOC3;APOA1;APOB
Vascular Diseases	8/400	9.63e-06	0.00174	0	0	8.87	102.44	SMAD2;F7;CPB2;TTR;VWF;APOA1;APOC3;APOB
Hyperlipoproteinemia Type I	3/17	1.16e-05	0.00174	0	0	85.43	970.55	APOC3;APOA1;APOB
Hyperlipoproteinemia Type III	3/17	1.16e-05	0.00174	0	0	85.43	970.55	APOC3;APOA1;APOB
Morbilliform Drug Reaction	3/19	1.65e-05	0.00185	0	0	74.74	822.96	TTR;APOC3;APOA1
Glycogen Storage Disease Type I	3/19	1.65e-05	0.00185	0	0	74.74	822.96	BTD;VWF;APOB
Cholesteryl Ester Transfer Protein Deficiency	3/19	1.65e-05	0.00185	0	0	74.74	822.96	APOC3;APOA1;APOB
Hyperthyroidism	5/123	1.84e-05	0.0019	0	0	17.5	190.88	CPB2;VWF;APOA1;APOC3;APOB
Menorrhagia	3/22	2.61e-05	0.00234	0	0	62.93	664.11	F7;VWF;F10
Hypobetalipoproteinemias	3/22	2.61e-05	0.00234	0	0	62.93	664.11	APOC3;APOA1;APOB
Hyperlipoproteinemia Type IIb	3/23	3e-05	0.00251	0	0	59.78	622.63	APOC3;APOA1;APOB
Myocardial Infarction	11/965	3.68e-05	0.00274	0	0	5.21	53.23	SMAD2;F7;CPB2;TTR;F10;VWF;TRPC4;APOA1;APOC3;LCP1;APOB
Tangier Disease	3/25	3.88e-05	0.00274	0	0	54.34	551.97	NPC1;APOA1;APOB
Drug Eruptions	3/25	3.88e-05	0.00274	0	0	54.34	551.97	TTR;APOC3;APOA1
Disease of capillaries	3/28	5.49e-05	0.00354	0	0	47.81	469.02	TTR;VWF;APOB
Activated Protein C Resistance	3/30	6.78e-05	0.00354	0	0	44.27	424.9	CPB2;VWF;F10
Factor X Deficiency	2022-05-02	6.85e-05	0.00354	0	0	260.71	2499.64	F7;F10
Myositis, Focal	2022-05-02	6.85e-05	0.00354	0	0	260.71	2499.64	IGHG1;IGKC
Myositis, Infectious	2022-05-02	6.85e-05	0.00354	0	0	260.71	2499.64	IGHG1;IGKC
Myositis, Proliferative	2022-05-02	6.85e-05	0.00354	0	0	260.71	2499.64	IGHG1;IGKC
Localized amyloidosis	2022-05-02	6.85e-05	0.00354	0	0	260.71	2499.64	TTR;APOA1
Periodic Fever Syndrome	3/31	7.49e-05	0.00359	0	0	42.68	405.44	TTR;APOC3;APOA1
Lipid Metabolism Disorders	3/31	7.49e-05	0.00359	0	0	42.68	405.44	APOC3;APOA1;APOB
Coagulation factor measurement	3/34	9.92e-05	0.0043	0	0	38.55	355.34	F7;VWF;F10
Chylomicron retention disease	2022-06-02	0.000103	0.0043	0	0	195.52	1795.69	APOA1;APOB
Congenital Bleeding Disorder	2022-06-02	0.000103	0.0043	0	0	195.52	1795.69	F7;VWF
Arcus Senilis	2022-06-02	0.000103	0.0043	0	0	195.52	1795.69	APOA1;APOB
Hemorrhage	3/36	0.000118	0.0048	0	0	36.21	327.51	F7;CPB2;VWF
Inflammation	7/428	0.000129	0.00509	0	0	7.06	63.21	F7;ADCYAP1;CPB2;VWF;APOA1;DSG2;AQP4
HYPERALPHALIPOPROTEINEMIA 1	2022-07-02	0.000143	0.0055	0	0	156.41	1384.12	APOA1;APOB
Serum total cholesterol measurement	6/306	0.000153	0.00571	0	0	8.36	73.44	F7;TTR;F10;APOA1;APOC3;APOB
Hyperlipoproteinemias	3/42	0.000188	0.00641	0	0	30.63	262.84	F7;APOC3;APOA1
Glycogen storage disease type Ia	2022-08-02	0.000191	0.00641	0	0	130.33	1116.1	VWF;APOB
von Willebrand Disease, Type 2B	2022-08-02	0.000191	0.00641	0	0	130.33	1116.1	F7;VWF
Decreased LDL	2022-08-02	0.000191	0.00641	0	0	130.33	1116.1	APOC3;APOB
Ataxia	5/207	0.000217	0.00695	0	0	10.18	85.9	SMAD2;USP14;TTR;NPC1;APOB
Coronary Artery Disease	10/980	0.000217	0.00695	0	0	4.55	38.37	F7;CPB2;F10;NPC1;VWF;C1S;APOA1;APOC3;APOB;CNDP1
Thrombasthenia	3/45	0.00023	0.00719	0	0	28.44	238.16	F7;VWF;F10
Triglycerides measurement	6/335	0.00025	0.00762	0	0	7.61	63.14	F7;NPC1;VWF;APOA1;APOC3;APOB
Dyslipidemias	5/215	0.000258	0.00771	0	0	9.79	80.87	F7;CPB2;APOA1;APOC3;APOB
Intracranial Hemorrhages	3/48	0.000279	0.00815	0	0	26.54	217.15	F7;F10;AQP4
Amyloidosis	9/832	0.000305	0.0083	0	0	4.75	38.47	ADCYAP1;USP14;TTR;NPC1;LAMP1;VWF;APOA1;APOC3;APOB
Hereditary Factor XI Deficiency	2022-10-02	0.000306	0.0083	0	0	97.74	790.95	F7;VWF
Epistaxis	3/50	0.000315	0.0083	0	0	25.4	204.8	F7;VWF;F10
Frequent nosebleeds	3/50	0.000315	0.0083	0	0	25.4	204.8	F7;VWF;F10
Premature coronary artery disease	3/50	0.000315	0.0083	0	0	25.4	204.8	APOA1;APOC3;APOB
Prothrombin time increased	2022-11-02	0.000373	0.00931	0	0	86.88	685.74	F7;F10
Hemophilia, NOS	3/53	0.000375	0.00931	0	0	23.88	188.36	F7;VWF;F10
Hepatoblastoma	5/234	0.000382	0.00931	0	0	8.97	70.6	F7;TTR;APOA1;APOC3;APOB
Plaque, Amyloid	5/234	0.000382	0.00931	0	0	8.97	70.6	TTR;VWF;APOA1;AQP4;APOB
Hypercholesterolemia	5/239	0.00042	0.00984	0	0	8.78	68.23	CPB2;VWF;APOA1;APOC3;APOB
Bleeding tendency	3/56	0.000441	0.00984	0	0	22.52	174.01	F7;F10;VWF
Ataxia with vitamin E deficiency	2022-12-02	0.000447	0.00984	0	0	78.18	603.02	APOA1;APOB
Amyloid Neuropathies, Familial	2022-12-02	0.000447	0.00984	0	0	78.18	603.02	TTR;APOA1
Senile cardiac amyloidosis	2022-12-02	0.000447	0.00984	0	0	78.18	603.02	TTR;APOA1
Lecithin Acyltransferase Deficiency	2022-12-02	0.000447	0.00984	0	0	78.18	603.02	APOA1;APOB
First myocardial infarction	2/13	0.000527	0.0114	0	0	71.07	536.42	CPB2;VWF
Acute Coronary Syndrome	5/254	0.000554	0.0118	0	0	8.24	61.78	BTD;VWF;APOA1;APOC3;APOB
Ischemic stroke	6/393	0.000583	0.0122	0	0	6.45	48.05	F7;CPB2;VWF;APOA1;AQP4;APOB
Systemic amyloidosis	2/14	0.000614	0.0127	0	0	65.15	481.76	TTR;APOA1
Hyperlipoproteinemia Type IIa	4/152	0.000703	0.014	0	0	10.92	79.28	NPC1;APOA1;APOC3;APOB
Amyloidosis, Familial	2/15	0.000708	0.014	0	0	60.13	436.18	TTR;APOA1
Primary Systemic Amyloidosis	2/15	0.000708	0.014	0	0	60.13	436.18	TTR;APOA1
Hypertriglyceridemia	4/156	0.000775	0.0151	0	0	10.63	76.15	VWF;APOA1;APOC3;APOB
Hyperkeratosis lenticularis perstans	2/16	0.000807	0.0153	0	0	55.83	397.64	APOC3;APOB
Coronary Arteriosclerosis	8/759	0.00081	0.0153	0	0	4.54	32.35	F7;CPB2;VWF;APOA1;APOC3;AQP4;APOB;CNDP1
Lung Neoplasms	10/1176	0.000914	0.017	0	0	3.75	26.21	SMAD2;ADCYAP1;USP14;TWSG1;CPB2;TTR;VWF;EPB41L3;APOA1;APOC3
Cirrhosis	6/432	0.000955	0.0175	0	0	5.85	40.68	F7;TWSG1;FECH;VWF;APOA1;APOB
Kidney Failure, Chronic	6/436	0.001	0.0182	0	0	5.79	40.02	F7;VWF;APOA1;IGHA1;APOB;CNDP1
Massive Osteolyses	2/18	0.00103	0.0184	0	0	48.85	336.2	BTD;APOB
Blood Coagulation Disorders	4/170	0.00107	0.0188	0	0	9.73	66.57	F7;CPB2;F10;VWF
Kidney Failure	5/296	0.0011	0.0192	0	0	7.04	47.92	ADCYAP1;VWF;APOA1;APOC3;CNDP1
Peripheral Vascular Diseases	3/77	0.00112	0.0193	0	0	16.11	109.49	F7;APOA1;APOB
Myocardial Ischemia	6/447	0.00114	0.0193	0	0	5.65	38.28	F7;VWF;APOA1;APOC3;AQP4;APOB
Cerebrovascular Disorders	4/177	0.00124	0.0207	0	0	9.33	62.46	F7;TTR;APOA1;APOB
Vascular lesions	3/80	0.00125	0.0207	0	0	15.48	103.5	TTR;F10;VWF
Xanthoma	2/20	0.00127	0.0208	0	0	43.42	289.56	APOA1;APOB
Hyperlipidemia, Familial Combined	3/81	0.0013	0.0209	0	0	15.28	101.62	APOA1;APOC3;APOB
Thrombophilia	3/83	0.00139	0.0216	0	0	14.9	98.02	F7;CPB2;VWF
Venous Thromboembolism	3/83	0.00139	0.0216	0	0	14.9	98.02	F7;CPB2;F10
Gingival Hemorrhage	2/21	0.0014	0.0216	0	0	41.13	270.26	F7;F10
Kidney Diseases	7/638	0.0014	0.0216	0	0	4.66	30.6	F7;TTR;VWF;APOA1;APOC3;APOB;CNDP1
Increased tendency to bruise	3/84	0.00144	0.0219	0	0	14.72	96.3	F7;VWF;C1S
Headache	3/85	0.00149	0.0224	0	0	14.54	94.62	TTR;NPC1;VWF
Retinal Vein Occlusion	2/22	0.00154	0.0229	0	0	39.07	253.07	CPB2;AQP4
Heart Diseases	5/324	0.00164	0.024	0	0	6.41	41.09	TTR;VWF;APOC3;DSG2;APOB
Hemophilia A	3/88	0.00164	0.024	0	0	14.02	89.87	F7;F10;VWF
Adenovirus Infections	3/89	0.0017	0.0243	0	0	13.86	88.37	DSG2;APOB;C1QC
Diabetes Mellitus	11/1506	0.0017	0.0243	0	0	3.23	20.61	SMAD2;F7;ADCYAP1;VWF;APOA1;APOC3;AQP4;LCP1;KDSR;APOB;CNDP1
Acute Cerebrovascular Accidents	3/90	0.00175	0.0248	0	0	13.7	86.91	F7;VWF;APOA1
Edema	3/92	0.00187	0.0261	0	0	13.39	84.11	FECH;APOA1;AQP4
Hypertensive disease	10/1309	0.00205	0.0283	0	0	3.34	20.67	F7;ADCYAP1;CPB2;TTR;NPC1;VWF;APOA1;APOC3;AQP4;APOB
Primary amyloidosis	2/26	0.00215	0.0294	0	0	32.55	199.96	TTR;APOA1
Thrombosis	3/97	0.00217	0.0295	0	0	12.67	77.7	CPB2;F10;VWF
Palmoplantar Keratosis	3/98	0.00224	0.03	0	0	12.54	76.51	DSG2;KDSR;DSC3
von Willebrand Disease	2/27	0.00232	0.0308	0	0	31.25	189.6	F7;VWF
Gall Bladder Diseases	2/28	0.00249	0.0328	0	0	30.05	180.12	APOA1;APOB
Coronary heart disease	8/912	0.0026	0.0338	0	0	3.74	22.3	F7;CPB2;BTD;VWF;APOA1;APOC3;APOB;CNDP1
Serum cholesterol raised	2/29	0.00267	0.0342	0	0	28.93	171.42	APOC3;APOB
Dysequilibrium syndrome	2/29	0.00267	0.0342	0	0	28.93	171.42	SMAD2;AQP4
Glycogen Storage Disease	2/30	0.00286	0.0362	0	0	27.9	163.41	BTD;VWF
Malnutrition	4/224	0.00292	0.0366	0	0	7.32	42.72	TTR;VWF;RFXAP;APOB
Deep Vein Thrombosis	3/109	0.00303	0.0376	0	0	11.23	65.14	F7;CPB2;VWF
Gerstmann-Straussler-Scheinker Disease	2/32	0.00325	0.0394	0	0	26.04	149.18	BTD;APOB
Thrombotic Microangiopathies	2/32	0.00325	0.0394	0	0	26.04	149.18	CPB2;VWF
Hyperlipidemia	4/231	0.00326	0.0394	0	0	7.09	40.61	F7;APOA1;APOC3;APOB
IGA Glomerulonephritis	4/236	0.00352	0.0421	0	0	6.94	39.19	SMAD2;USP14;VWF;IGHA1
Chronic kidney disease stage 5	5/387	0.00354	0.0421	0	0	5.34	30.11	VWF;APOA1;IGHA1;APOB;CNDP1
Overweight	4/237	0.00357	0.0421	0	0	6.91	38.92	NPC1;APOA1;APOC3;APOB
Hyperhomocysteinemia	3/116	0.00361	0.0421	0	0	10.53	59.24	F7;CPB2;F10
Cerebellar Ataxia	6/564	0.00365	0.0423	0	0	4.44	24.89	SMAD2;USP14;BTD;TTR;NPC1;APOB
Peripheral arterial occlusive disease	2/35	0.00388	0.0445	0	0	23.66	131.41	VWF;APOB
Cerebrovascular accident	7/767	0.00394	0.0448	0	0	3.84	21.27	F7;CPB2;VWF;APOA1;APOC3;AQP4;APOB
Septic Shock	2/37	0.00432	0.0482	0	0	22.31	121.45	CPB2;VWF
Idiopathic Membranous Glomerulonephritis	2/37	0.00432	0.0482	0	0	22.31	121.45	APOA1;IGHA1
Peripheral Arterial Diseases	3/124	0.00435	0.0482	0	0	9.83	53.46	F7;APOA1;APOB
Cardiovascular Diseases	7/786	0.0045	0.0495	0	0	3.74	20.23	F7;CPB2;NPC1;VWF;APOA1;APOC3;APOB
ADCYAP1	Papillary thyroid carcinoma	27566169
ADCYAP1	Malignant neoplasm of lung	12409225
ADCYAP1	Parkinsonian Disorders	16888218
ADCYAP1	Polyp of gallbladder	16552823
ADCYAP1	Pancreatitis, Acute Necrotizing	15702783
ADCYAP1	Age-related amyloidosis	29774542
ADCYAP1	Myeloma kidney	16888145
ADCYAP1	Overactive Detrusor	16322346
ADCYAP1	Visual seizure	29673861
ADCYAP1	Tonic Seizures	29673861
ADCYAP1	Epileptic drop attack	29673861
ADCYAP1	Acute infectious disease	31192159
ADCYAP1	Absence of sensation	31496933
ADCYAP1	Adult Glioblastoma	29182611
ADCYAP1	Squamous cell carcinoma of esophagus	21517111
ADCYAP1	Solid Neoplasm	16888199
ADCYAP1	Childhood Glioblastoma	29182611
ADCYAP1	Interstitial Cystitis	30259317
ADCYAP1	Cervix carcinoma	21109983
ADCYAP1	Dryness of eye	29931503
ADCYAP1	Active Hyperemia	8637627
ADCYAP1	High-Grade Squamous Intraepithelial Lesions	26768780
ADCYAP1	Common Migraine	26994298
ADCYAP1	Impaired cognition	28659785
ADCYAP1	Senile systemic amyloidosis	29774542
ADCYAP1	Depressed mood	28450265
ADCYAP1	Cervical intraepithelial neoplasia grade 1	21109983
ADCYAP1	Ischemic cardiomyopathy	29353438
ADCYAP1	Skin callus	31808034
ADCYAP1	Malignant neoplasm of prostate	9566707
ADCYAP1	Pain Disorder	30259317
ADCYAP1	Akathisia	17658665
ADCYAP1	Osteoarthritis, Knee	31039374
ADCYAP1	Seizures, Somatosensory	29673861
ADCYAP1	Seizures, Auditory	29673861
ADCYAP1	Olfactory seizure	29673861
ADCYAP1	Gustatory seizure	29673861
ADCYAP1	Vertiginous seizure	29673861
ADCYAP1	Anxiety and fear	24516127
ADCYAP1	Hyperactive behavior	18349695
ADCYAP1	Tonic - clonic seizures	29673861
ADCYAP1	Sleep Apnea, Obstructive	29212793
ADCYAP1	Neurodegenerative Disorders	23466699
ADCYAP1	Hepatitis B, Chronic	14560155
ADCYAP1	Agnosia for Pain	28902127
ADCYAP1	Intraocular pressure disorder	29428294
ADCYAP1	Carcinogenesis	20483910
ADCYAP1	Prostate carcinoma	16372333
ADCYAP1	Carcinoma of lung	12732341
ADCYAP1	Colon Carcinoma	14742913
ADCYAP1	Central neuroblastoma	18506635
ADCYAP1	Diabetic macular edema	27661459
ADCYAP1	Non-epileptic convulsion	29673861
ADCYAP1	Single Seizure	29673861
ADCYAP1	Atonic Absence Seizures	29673861
ADCYAP1	Convulsive Seizures	29673861
ADCYAP1	Seizures, Focal	29673861
ADCYAP1	Seizures, Sensory	29673861
ADCYAP1	Carcinoma in situ of uterine cervix	21109983
ADCYAP1	Endothelial dysfunction	29466879
ADCYAP1	Breast adenocarcinoma	29935235
ADCYAP1	Cardiomyopathies	20378996
ADCYAP1	Overactive Bladder	16322346
ADCYAP1	Carcinoma, Pancreatic Ductal	31788045
ADCYAP1	Cholecystolithiasis	16552823
ADCYAP1	Ischemic stroke	30513524
ADCYAP1	Pheochromocytoma, Extra-Adrenal	12573802
ADCYAP1	Major Depressive Disorder	25595671
ADCYAP1	Tumor Cell Invasion	30669581
ADCYAP1	Low Grade Squamous Intraepithelial Neoplasia	26552048
ADCYAP1	Primary malignant neoplasm	29615974
ADCYAP1	Primary malignant neoplasm of lung	11193832
ADCYAP1	Childhood Leukemia	28720396
ADCYAP1	hearing impairment	31601840
ADCYAP1	Neurodevelopmental Disorders	24220567
ADCYAP1	Adverse Event Associated with Cardiac Arrhythmia	28007571
ADCYAP1	Malignant transformation	21109983
ADCYAP1	Glioblastoma Multiforme	29182611
ADCYAP1	Benign Prostatic Hyperplasia	16888207
ADCYAP1	Bulbo-Spinal Atrophy, X-Linked	28511915
ADCYAP1	POPLITEAL PTERYGIUM SYNDROME, LETHAL TYPE	30259317
ADCYAP1	HIV-1 infection	29951068
ADCYAP1	Mechanical Allodynia	29363578
ADCYAP1	Bladder pain syndrome	30259317
ADCYAP1	Idiopathic pulmonary arterial hypertension	19581838
ADCYAP1	Nonepileptic Seizures	29673861
ADCYAP1	Intellectual Disability	31827422
ADCYAP1	Psychomotor Agitation	17658665
ADCYAP1	Convulsions	29673861
ADCYAP1	cervical cancer	26552048
ADCYAP1	Immunosuppression	28720396
ADCYAP1	ROHHAD syndrome	21691246
ADCYAP1	Childhood Neuroblastoma	19269029
ADCYAP1	Absence Seizures	29673861
ADCYAP1	Epileptic Seizures	29673861
ADCYAP1	Myoclonic Seizures	29673861
ADCYAP1	Generalized Absence Seizures	29673861
ADCYAP1	Adrenal Gland Pheochromocytoma	12573802
APOA1	Acute pancreatitis	29183667
APOA1	Adenocarcinoma	15378696
APOA1	Alzheimer's Disease	16997467
APOA1	Amyloidosis	27240838
APOA1	Amyotrophic Lateral Sclerosis	28437840
APOA1	anaphylaxis	28378321
APOA1	Anemia	29556328
APOA1	Anemia, Sickle Cell	28436274
APOA1	Angina Pectoris	28501389
APOA1	Anoxemia	18258771
APOA1	Anoxia	18258771
APOA1	Aortic Valve Stenosis	29443370
APOA1	Arteriosclerosis	28870546
APOA1	Arthritis	24357062
APOA1	Arthritis, Gouty	16500633
APOA1	Arthritis, Psoriatic	30620448
APOA1	Rheumatoid Arthritis	25849372
APOA1	Asthma	24813055
APOA1	Atherosclerosis	16497661
APOA1	Atrial Fibrillation	29419390
APOA1	Autoimmune Diseases	16380821
APOA1	Behcet Syndrome	12074830
APOA1	Bipolar Disorder	31371966
APOA1	Malignant neoplasm of urinary bladder	30500773
APOA1	Bladder Neoplasm	30500773
APOA1	Bowen's Disease	11531831
APOA1	Brain Diseases	25776471
APOA1	Malignant neoplasm of breast	31290708
APOA1	Malignant Neoplasms	31101050
APOA1	Carcinoma	9683776
APOA1	Malignant tumor of colon	28565870
APOA1	Non-Small Cell Lung Carcinoma	30410356
APOA1	Carcinoma, Transitional Cell	19399409
APOA1	Cardiovascular Diseases	30249788
APOA1	Central Nervous System Infection	31618750
APOA1	Intracranial Aneurysm	29557746
APOA1	Cerebrovascular Disorders	9701454
APOA1	Cholestasis
APOA1	Cognition Disorders	20739292
APOA1	Colorectal Carcinoma	28710487
APOA1	Corneal Opacity
APOA1	Coronary Arteriosclerosis	26323267
APOA1	Coronary heart disease	2064632
APOA1	Crohn Disease	25003194
APOA1	Presenile dementia	17298957
APOA1	Mental Depression	31635762
APOA1	Depressive disorder	31635762
APOA1	Drug Eruptions	21055120
APOA1	Diabetes	20116212
APOA1	Diabetes Mellitus	14741073
APOA1	Diabetes Mellitus, Experimental	17488882
APOA1	Diabetes Mellitus, Insulin-Dependent	10491765
APOA1	Diabetes Mellitus, Non-Insulin-Dependent	3936351
APOA1	Diabetic Nephropathy	28478047
APOA1	Diabetic Retinopathy	18848320
APOA1	Down Syndrome	19108832
APOA1	Edema	20972769
APOA1	Encephalomyelitis	25468275
APOA1	Bacterial Endocarditis	29339066
APOA1	Exanthema
APOA1	Fatty Liver	28119353
APOA1	Fever	28378321
APOA1	Fragile X Syndrome	28334053
APOA1	Friedreich Ataxia	29447225
APOA1	Gall Bladder Diseases	14567398
APOA1	Gastrointestinal Diseases	28255870
APOA1	Glioblastoma	23067370
APOA1	Membranous glomerulonephritis	7900854
APOA1	Glycogen storage disease type II	28698208
APOA1	Congenital Heart Defects	31729238
APOA1	Heart failure	29447225
APOA1	Congestive heart failure	29447225
APOA1	Hematuria
APOA1	Hepatitis B	27015844
APOA1	Hepatitis, Alcoholic	15949702
APOA1	Hepatitis, Chronic	21520143
APOA1	Hepatitis, Toxic	16099942
APOA1	Hepatitis C	25963774
APOA1	Hepatomegaly
APOA1	HIV Infections	16942773
APOA1	Hypercholesterolemia	15751988
APOA1	Hypercholesterolemia, Familial	12742997
APOA1	Hyperglycemia	29802959
APOA1	Hyperlipidemia	29198898
APOA1	Hyperlipidemia, Familial Combined	9812922
APOA1	Hyperlipoproteinemias	4136225
APOA1	Hyperlipoproteinemia Type III	2883893
APOA1	Hyperlipoproteinemia Type IV	16828905
APOA1	Hypertensive disease	30658194
APOA1	Hyperthyroidism	1466661
APOA1	Hypertriglyceridemia	19207029
APOA1	Hypobetalipoproteinemias	10807747
APOA1	Hypoproteinemia	2123716
APOA1	Hypothyroidism	27457726
APOA1	Immunologic Deficiency Syndromes	20078196
APOA1	Inflammation	18594986
APOA1	Inflammatory Bowel Diseases	31184596
APOA1	Intestinal Neoplasms	31101050
APOA1	Seborrheic keratosis	11531831
APOA1	Kidney Diseases	31480040
APOA1	Kidney Failure, Chronic	16806561
APOA1	Laryngeal Diseases	19324996
APOA1	Lecithin Acyltransferase Deficiency	30742993
APOA1	Leishmaniasis, Visceral	29230410
APOA1	Leprosy	31422044
APOA1	Leptospirosis	28524240
APOA1	Acute monocytic leukemia	31188743
APOA1	Leukemia, Myelocytic, Acute	29180721
APOA1	Leukoplakia, Oral	27478070
APOA1	Hyperlipoproteinemia Type I	9026529
APOA1	Liver Cirrhosis	15949702
APOA1	Liver Cirrhosis, Experimental	2123716
APOA1	Liver diseases	8550047
APOA1	Alcoholic Liver Diseases	15949702
APOA1	Liver neoplasms	1654887
APOA1	Chronic Obstructive Airway Disease	26086425
APOA1	Lung Neoplasms	19180532
APOA1	Lupus Erythematosus, Systemic	26573664
APOA1	Major depression, single episode	20580919
APOA1	Malignant neoplasm of stomach	15378696
APOA1	Meningioma	21222216
APOA1	Metabolic Diseases	30410356
APOA1	Multiple Myeloma	31598156
APOA1	Multiple Sclerosis	31369181
APOA1	Myocardial Infarction	30376729
APOA1	Neoplasm Metastasis	30410356
APOA1	Neoplasms	29653287
APOA1	Nephritis, Interstitial	25565309
APOA1	Nephrosis	7595070
APOA1	Nephrotic Syndrome	28877724
APOA1	Neuroblastoma	27734225
APOA1	Nodule	23409054
APOA1	Obesity	21576418
APOA1	Ocular Hypertension	18626730
APOA1	Degenerative polyarthritis	25880168
APOA1	Parkinson Disease	25227208
APOA1	Pneumonia	23409054
APOA1	Polycystic Ovary Syndrome	20426491
APOA1	Polycythemia Vera	18838204
APOA1	Adenomatous Polyposis Coli	8293178
APOA1	Proteinuria
APOA1	Psoriasis	23965158
APOA1	Precocious Puberty	30325733
APOA1	Pulmonary Emphysema	26086425
APOA1	Pulmonary Fibrosis	23409054
APOA1	Purpura, Thrombotic Thrombocytopenic	29738371
APOA1	Kidney Failure	29968409
APOA1	Retinal Diseases	29091568
APOA1	Sarcoidosis	28793282
APOA1	Schizophrenia	12722515
APOA1	Septicemia	29339066
APOA1	Silicosis	23409054
APOA1	Splenomegaly
APOA1	Stomach Neoplasms	15378696
APOA1	Cerebrovascular accident	30367981
APOA1	Tangier Disease	11349008
APOA1	Thromboangiitis Obliterans	31743780
APOA1	Thrombocythemia, Essential	18838204
APOA1	Chagas Disease	30397621
APOA1	Nephritis, Tubulointerstitial	16221867
APOA1	Turner Syndrome	18363353
APOA1	Uremia	23219399
APOA1	Varicocele	29530785
APOA1	Vascular Diseases	16285990
APOA1	Polyp of vocal cord	27816355
APOA1	Werner Syndrome	10699423
APOA1	Xanthomatosis
APOA1	Determination of Death	20972769
APOA1	Peripheral Vascular Diseases	8105730
APOA1	Gestational Diabetes	31412738
APOA1	Cerebral Amyloid Angiopathy	26661731
APOA1	Self-Injurious Behavior	31823918
APOA1	Essential Hypertension	12123106
APOA1	Monocytosis	23684512
APOA1	Idiopathic Membranous Glomerulonephritis	7900854
APOA1	Primary gout	25178483
APOA1	Small cell carcinoma of lung	26996551
APOA1	Sciatic Neuropathy	2493483
APOA1	Complete atrioventricular block	27015844
APOA1	Anasarca	20972769
APOA1	Decreased HDL cholesterol concentration
APOA1	Myocardial Ischemia	18682504
APOA1	Adenocarcinoma of lung (disorder)	19381893
APOA1	Polyneuropathy	2123470
APOA1	Complete trisomy 18 syndrome	19108832
APOA1	Lipid Metabolism Disorders	6816881
APOA1	Recurrent major depressive episodes	20580919
APOA1	Acute myocardial infarction	29582212
APOA1	Choroidal detachment	29618920
APOA1	Aortic Aneurysm, Abdominal	30982767
APOA1	Tumor Progression	22537771
APOA1	Triglycerides measurement	23063622
APOA1	Adenocarcinoma, Basal Cell	15378696
APOA1	Adenocarcinoma, Oxyphilic	15378696
APOA1	Carcinoma, Cribriform	15378696
APOA1	Carcinoma, Granular Cell	15378696
APOA1	Adenocarcinoma, Tubular	15378696
APOA1	Hyperandrogenism	27489079
APOA1	Amyloid Neuropathies, Familial	8293178
APOA1	Hepatoblastoma	8696946
APOA1	Cholangiocarcinoma	16612068
APOA1	Cystadenocarcinoma, Serous	24926085
APOA1	Pituitary-dependent Cushing's disease	31112990
APOA1	Memory impairment	20847045
APOA1	Mental deterioration	18073484
APOA1	Pancreatic carcinoma	29123261
APOA1	Caffeine related disorders	29215336
APOA1	Hypoxia	18258771
APOA1	Biliary calculi	17853951
APOA1	Dyslipidemias	27173266
APOA1	Malignant neoplasm of lung	19180532
APOA1	Age related macular degeneration	28698208
APOA1	Acute Lung Injury	20972769
APOA1	Proliferative vitreoretinopathy	29618920
APOA1	Sepsis	28317295
APOA1	Autonomic neuropathy	29453140
APOA1	Coronary artery atheroma	30155718
APOA1	Chronic heart failure	27317841
APOA1	Congenital absence of liver	22845860
APOA1	Hepatic amyloidosis	14986480
APOA1	Triglyceride storage disease with ichthyosis	27068327
APOA1	Systemic amyloidosis	11266606
APOA1	Amyloid nephropathy	28953655
APOA1	Amyloidosis, familial visceral	8208902
APOA1	Localized amyloidosis	21820994
APOA1	Amyloidosis, Primary Cutaneous	10198255
APOA1	Familial lichen amyloidosis	11531831
APOA1	Senile cardiac amyloidosis	11531831
APOA1	Renal glomerular disease
APOA1	Rhegmatogenous retinal detachment	29618920
APOA1	Impaired glucose tolerance	15910632
APOA1	Subclinical hypothyroidism	27457726
APOA1	Adult Glioblastoma	23067370
APOA1	Childhood Acute Monocytic Leukemia	31188743
APOA1	Solid Neoplasm	30466099
APOA1	Childhood Glioblastoma	23067370
APOA1	Adult Acute Monocytic Leukemia	31188743
APOA1	Primary Systemic Amyloidosis	11266606
APOA1	Xanthoma	7693760
APOA1	Transitional Cell Neoplasm	19399409
APOA1	Adenocarcinoma of colon	14666619
APOA1	Impaired cognition	18805838
APOA1	Laryngeal amyloidosis	19235761
APOA1	Stable angina	8176109
APOA1	Familial hypercholesterolemia - homozygous	28255870
APOA1	Familial hypercholesterolemia - heterozygous	10428988
APOA1	Cholesteryl Ester Transfer Protein Deficiency	19023137
APOA1	Fish-Eye Disease	21074466
APOA1	Apolipoprotein A-I deficiency	8282791
APOA1	Blurred vision
APOA1	Depressed mood	31635762
APOA1	Malignant mesothelioma	23056237
APOA1	Malignant neoplasm of pancreas	30045045
APOA1	Hemiplegia/hemiparesis
APOA1	Cardiac Death	20972769
APOA1	Malignant neoplasm of prostate	21334870
APOA1	Endotoxemia	23227448
APOA1	High density lipoprotein measurement	29403010
APOA1	Non-alcoholic Fatty Liver Disease	31503515
APOA1	Morbilliform Drug Reaction	21055120
APOA1	Avascular Necrosis of Femur Head	26617857
APOA1	Diastolic blood pressure	27841878
APOA1	Neuropathy	8686727
APOA1	Hypoalphalipoproteinemias	9931341
APOA1	Electromyogram abnormal
APOA1	Alzheimer Disease, Late Onset	30474860
APOA1	Lymphadenopathy
APOA1	Dementia	17298957
APOA1	Analgesic Overuse Headache	31623575
APOA1	Serum albumin measurement	22286219
APOA1	Metabolic Syndrome X	17217166
APOA1	Neurodegenerative Disorders	25227208
APOA1	Hepatitis B, Chronic	15334687
APOA1	Nodular amyloidosis	23055319
APOA1	Carcinogenesis	30745873
APOA1	Hyperhomocysteinemia	27457726
APOA1	Prostate carcinoma	21334870
APOA1	Hashimoto Disease	24007717
APOA1	Breast Carcinoma	24969553
APOA1	Carcinoma of lung	29960043
APOA1	Splenic Hypoplasia	30658194
APOA1	Colon Carcinoma	31101050
APOA1	Carcinoma of bladder	30500773
APOA1	Central neuroblastoma	27734225
APOA1	Hypoxemia	18258771
APOA1	Pyloric Stenosis, Hypertrophic	23989729
APOA1	Amyloidosis, Familial	26562506
APOA1	Hyperuricemia	15868628
APOA1	Malignant neoplasm of kidney	26537097
APOA1	Acute Chest Syndrome	30984786
APOA1	Hyperlipoproteinemia Type IIa	31766415
APOA1	Brain Infarction	2173174
APOA1	Acute Cerebrovascular Accidents	19433014
APOA1	Chylomicron retention disease	22441101
APOA1	Pregnancy associated hypertension	29972321
APOA1	Diabetic Cardiomyopathies	18332268
APOA1	Endothelial dysfunction	31791716
APOA1	Cholesterol gallstones	15115973
APOA1	Postinfarction	28391888
APOA1	Drug-Induced Liver Disease	16099942
APOA1	Aloof	29618920
APOA1	Systolic Pressure	27841878
APOA1	Cardiomyopathies	29447225
APOA1	ovarian neoplasm	21283904
APOA1	Vascular inflammations	22128776
APOA1	Ischemic stroke	28635360
APOA1	Acute Coronary Syndrome	31324073
APOA1	Nuchal bleb, familial	25281277
APOA1	Primary hypogonadism	17507040
APOA1	Invasive Ductal Breast Carcinoma	28595037
APOA1	Malignant neoplasm of ovary	30745873
APOA1	Hepatitis, Drug-Induced	16099942
APOA1	Large cell neuroendocrine carcinoma	28448532
APOA1	Congenital Thrombotic Thrombocytopenic Purpura	29738371
APOA1	Tumor Cell Invasion	26537097
APOA1	Mild cognitive disorder	31029938
APOA1	Primary malignant neoplasm	31101050
APOA1	Primary malignant neoplasm of lung	29960043
APOA1	Liver regeneration disorder	28119353
APOA1	M5b Acute differentiated monocytic leukemia	31188743
APOA1	Perianal Squamous Intraepithelial Neoplasia	11531831
APOA1	Ovarian Serous Adenocarcinoma	24926085
APOA1	Renal carcinoma	26537097
APOA1	Conn Syndrome	30372543
APOA1	Serum total cholesterol measurement	23063622
APOA1	Cardiomyopathy, Familial Idiopathic	28595037
APOA1	Tumor Angiogenesis	22537771
APOA1	ST segment elevation myocardial infarction	30259778
APOA1	Non ST segment elevation myocardial infarction	31391051
APOA1	Infective endocarditis	29339066
APOA1	Blurred Vision, CTCAE
APOA1	Chronic Kidney Diseases	23730806
APOA1	Renal Insufficiency	30240132
APOA1	Familial (FPAH)	3115275
APOA1	Glioblastoma Multiforme	23067370
APOA1	Cirrhosis	8550047
APOA1	Heymann Nephritis	7900854
APOA1	Hyperlipoproteinemia Type IIb	209911
APOA1	Hypoalphalipoproteinemia, Familial	8282791
APOA1	Peripheral Arterial Diseases	8105730
APOA1	Hereditary Diffuse Gastric Cancer	19424620
APOA1	Hereditary cardiac amyloidosis	10487826
APOA1	Soft drusen	30707219
APOA1	Idiopathic Pulmonary Fibrosis	20463180
APOA1	Carcinoma of urinary bladder, invasive	29795989
APOA1	AURAL ATRESIA, CONGENITAL	26661731
APOA1	Ataxia with vitamin E deficiency	18458655
APOA1	Pseudohyperkalemia Cardiff	25963774
APOA1	SVEINSSON CHORIORETINAL ATROPHY	24974575
APOA1	Generalized amyloid deposition
APOA1	Premature coronary artery atherosclerosis	3081805
APOA1	Coronary Artery Disease	8755647
APOA1	Atherothrombosis	27356567
APOA1	Liver carcinoma	21649721
APOA1	Chronic kidney disease stage 5	21820994
APOA1	Pediatric Obesity	25137265
APOA1	Steatohepatitis	30473024
APOA1	Infection by Trypanosoma brucei brucei	1464747
APOA1	obsolete Combined hyperlipidemia	11122693
APOA1	AMYLOIDOSIS, HEREDITARY, TRANSTHYRETIN-RELATED	8293178
APOA1	Arcus senilis, bilateral	1906882
APOA1	Dystrophia myotonica 2	17727676
APOA1	Nasopharyngeal carcinoma	30510601
APOA1	Familial HDL deficiency	19473658
APOA1	Plaque, Amyloid	9461086
APOA1	Secondary Neoplasm	24926085
APOA1	Blood Protein Measurement	29875488
APOA1	Locally Recurrent Malignant Neoplasm	30510601
APOA1	Anti-N-Methyl-D-Aspartate Receptor Encephalitis	29393234
APOA1	HYPERALPHALIPOPROTEINEMIA 1	19023137
APOA1	PARKINSON DISEASE, LATE-ONSET	29776362
APOA1	High density lipoprotein deficiency	1898657
APOA1	MYOTONIC DYSTROPHY 1	26168996
APOA1	Drug-Induced Acute Liver Injury	16099942
APOA1	Arteriosclerotic cardiovascular disease, NOS	29159568
APOA1	Neutrophilia (disorder)	23684512
APOA1	Infection	18594986
APOA1	Pneumonitis	26086425
APOA1	Experimental Organism Basal Cell Carcinoma	11531831
APOA1	Human immunodeficiency virus (HIV) II infection category B1	11972416
APOA1	Familial hyperalphalipoproteinemia	8231838
APOA1	APOLIPOPROTEIN A-I (MILANO) PHENOTYPE
APOA1	APOLIPOPROTEIN A-I (MARBURG) PHENOTYPE
APOA1	APOLIPOPROTEIN A-I (MUNSTER4) PHENOTYPE
APOA1	APOLIPOPROTEIN A-I (GIESSEN) PHENOTYPE
APOA1	APOLIPOPROTEIN A-I (MUNSTER3C) PHENOTYPE
APOA1	APOLIPOPROTEIN A-I (MUNSTER3B) PHENOTYPE
APOA1	APOLIPOPROTEIN A-I (BALTIMORE) PHENOTYPE
APOA1	AMYLOIDOSIS, CARDIAC AND CUTANEOUS
APOA1	APOLIPOPROTEIN A-I (NORWAY) PHENOTYPE
APOA1	Abnormality of the liver
APOA1	Hereditary systemic amyloidosis	18285420
APOA1	Childhood Neuroblastoma	27734225
APOA1	Familial LCAT deficiency	10073988
APOA1	Non-ST Elevated Myocardial Infarction	31391051
APOA1	Chemical and Drug Induced Liver Injury	16099942
APOA1	Chemically-Induced Liver Toxicity	16099942
APOA1	Trisomy 18 Syndrome	19108832
APOA1	Adolescent Obesity	25137265
APOA1	HIV Coinfection	12646808
APOA1	Complete Trisomy 21 Syndrome	21360684
APOA1	Childhood Overweight	25137265
APOA1	Glomerulopathy Assessment
APOA1	Atherogenic dyslipidaemia	25897955
APOA1	Fatty Liver Disease	17464986
APOA1	Amyloid Polyneuropathy, Iowa Type
APOA1	Miscarriage	30004304
APOA1	Infantile Obesity	25137265
APOA1	Large-artery atherosclerosis (embolus/thrombosis)	28238629
APOA1	Atherosclerotic lesion	27932352
APOA1	Infant Overweight	25137265
APOA1	Adolescent Overweight	25137265
APOA1	Secondary malignant neoplasm of colon and/or rectum	28292509
APOA1	Carcinoma, Ovarian Epithelial	21283904
APOA1	Carcinoma, Basal Cell	11531831
APOA1	Malignant neoplasm of colon and/or rectum	31101050
APOB	Abetalipoproteinemia	27487388
APOB	Acute pancreatitis	31123322
APOB	Adenoma	28120565
APOB	Adenovirus Infections	9235879
APOB	Alzheimer's Disease	31135820
APOB	Amyotrophic Lateral Sclerosis	28437840
APOB	Anemia	29556328
APOB	Anemia, Sickle Cell	26025476
APOB	Angina Pectoris
APOB	Aniridia	1505982
APOB	Anorexia Nervosa	30920679
APOB	Supravalvular aortic stenosis
APOB	Aortic Valve Stenosis	31407609
APOB	Arcus Senilis
APOB	Arteriosclerosis	20167655
APOB	Arthralgia
APOB	Arthritis	29997113
APOB	Arthritis, Psoriatic	30789151
APOB	Rheumatoid Arthritis	31694752
APOB	Ataxia
APOB	Atherosclerosis	29402296
APOB	Barrett Esophagus	31527586
APOB	Mental disorders	31691188
APOB	Behcet Syndrome	12074830
APOB	Bile Duct Neoplasms	18296645
APOB	Bipolar Disorder	30315151
APOB	Malignant neoplasm of breast	29254484
APOB	Bulimia	24882193
APOB	Malignant Neoplasms	30693645
APOB	Carcinoma	3165376
APOB	Squamous cell carcinoma	30135250
APOB	Cardiovascular Diseases	30842592
APOB	Carotid Artery Diseases	18684539
APOB	Carotid Stenosis	17214995
APOB	Celiac Disease	30097691
APOB	Cerebellar Ataxia	1997645
APOB	Intracranial Aneurysm	29557746
APOB	Cerebral Infarction	19934556
APOB	Transient Ischemic Attack	29385837
APOB	Cerebrovascular Disorders	11590210
APOB	Malignant tumor of cervix	26722417
APOB	Cholelithiasis	7616125
APOB	Cholera	20167655
APOB	Cognition Disorders	28054633
APOB	Colorectal Carcinoma
APOB	Coronary Aneurysm
APOB	Coronary Arteriosclerosis	8546754
APOB	Coronary heart disease	1732399
APOB	Presenile dementia	29081697
APOB	Dementia, Vascular	9681639
APOB	Mental Depression	31635762
APOB	Depressive disorder	31635762
APOB	Diabetes	31804627
APOB	Diabetes Mellitus	31804627
APOB	Diabetes Mellitus, Experimental	17292734
APOB	Diabetes Mellitus, Non-Insulin-Dependent	27940375
APOB	Diabetic Nephropathy	17462654
APOB	Diabetic Retinopathy	31371129
APOB	Dyspnea
APOB	Failure to Thrive	22104167
APOB	Fatty Liver	11590210
APOB	Fatty Liver, Alcoholic	17203948
APOB	Fetal Growth Retardation	15223114
APOB	Fever	27890786
APOB	Gall Bladder Diseases	7616125
APOB	gallbladder neoplasm	14618390
APOB	Gastroesophageal reflux disease	31527586
APOB	Gerstmann-Straussler-Scheinker Disease	17350490
APOB	Glioblastoma	29513714
APOB	Glycogen Storage Disease Type I	11757580
APOB	Heart Diseases	9501464
APOB	Heart murmur
APOB	Hepatitis	17847074
APOB	Hepatitis A	17847074
APOB	Hepatitis B	20196803
APOB	Hepatitis C	17376867
APOB	Hodgkin Disease	30956097
APOB	Hydatidiform Mole	2066110
APOB	Hypercholesterolemia	15772090
APOB	Hypercholesterolemia, Familial	9507998
APOB	Hyperglycemia	25911071
APOB	Hyperinsulinism	29917037
APOB	Hyperlipidemia	24405372
APOB	Hyperlipidemia, Familial Combined	1575822
APOB	Hyperlipoproteinemias	201398
APOB	Hyperlipoproteinemia Type III	30318453
APOB	Hyperlipoproteinemia Type IV	16828905
APOB	Hypertensive disease	18496130
APOB	Hyperthyroidism	7633941
APOB	Hypertriglyceridemia	29031774
APOB	Hypobetalipoproteinemias	24781598
APOB	Hypothyroidism	8100826
APOB	Male infertility	8855280
APOB	Kidney Diseases	8731088
APOB	Kidney Failure, Chronic	17462654
APOB	Lichen Planus	25384438
APOB	Hyperlipoproteinemia Type I	22095987
APOB	Liver Cirrhosis	8550047
APOB	Liver diseases	26398702
APOB	Liver neoplasms	9512534
APOB	Lupus Erythematosus, Systemic	28168401
APOB	Malabsorption Syndrome	26612772
APOB	Metabolic Diseases	22074108
APOB	Mitral Valve Insufficiency
APOB	Mucocutaneous Lymph Node Syndrome	31782770
APOB	Multiple Myeloma	31387987
APOB	Myocardial Infarction	9105565
APOB	Neoplasms	31300050
APOB	Nephrotic Syndrome	8731088
APOB	Neural Tube Defects	28695418
APOB	Neurofibromatosis 1	11727199
APOB	Obesity	2904569
APOB	Disorder of the optic nerve
APOB	Massive Osteolyses	15133863
APOB	Parkinson Disease	31828903
APOB	Periodontitis	28233905
APOB	Polycystic Ovary Syndrome	28937295
APOB	Psoriasis	24118377
APOB	Precocious Puberty	30325733
APOB	Renal Artery Stenosis
APOB	Retinal Degeneration
APOB	Retinal Diseases	29091568
APOB	Retinitis Pigmentosa	1424233
APOB	Retroviridae Infections	30135687
APOB	Riboflavin Deficiency	15867268
APOB	Septicemia	21113081
APOB	Dermatologic disorders	31794826
APOB	Spina Bifida Cystica	12397634
APOB	Post-Traumatic Stress Disorder	31645664
APOB	Cerebrovascular accident	17595251
APOB	Tangier Disease	11689226
APOB	Vascular Diseases	19409916
APOB	Virus Diseases	22443280
APOB	Common wart	27890786
APOB	Hallopeau-Siemens Disease	30135250
APOB	Lentivirus Infections	20178977
APOB	Spina Bifida	12397634
APOB	Peripheral Vascular Diseases	2564329
APOB	Gestational Diabetes	28856928
APOB	Sudden Cardiac Death
APOB	Essential Hypertension	10205247
APOB	Idiopathic Membranous Glomerulonephritis	31160422
APOB	Left Ventricular Hypertrophy	29127648
APOB	Hypocholesterolemia	19060634
APOB	Myocardial Ischemia	12942366
APOB	Malignant neoplasm of gallbladder	20082485
APOB	Lipid Metabolism Disorders	28030378
APOB	Eyelid Xanthoma
APOB	Acute myocardial infarction	29731826
APOB	Atherosclerosis of aorta	10669643
APOB	Disease of capillaries	8261646
APOB	Malnutrition	10064308
APOB	Glomerulosclerosis (disorder)	25912321
APOB	Low density lipoprotein cholesterol measurement	23063622
APOB	Triglycerides measurement	20686565
APOB	Hepatoblastoma	2828430
APOB	Cholangiocarcinoma	18296645
APOB	Cervical Intraepithelial Neoplasia	25914233
APOB	Xanthoma tendinosum
APOB	Pituitary-dependent Cushing's disease	31112990
APOB	Abnormal behavior	31691188
APOB	Mental deterioration	30664505
APOB	Gallbladder Carcinoma	14618390
APOB	Chronic intestinal pseudo-obstruction	25575569
APOB	Mucolipidosis Type IV	18504305
APOB	Fat intolerance	12185448
APOB	Fibrosis, Liver	1568667
APOB	Ruptured cerebral aneurysm	8165691
APOB	Biliary calculi	17350490
APOB	Coronary Stenosis	22854712
APOB	Dyslipidemias	25837208
APOB	Malignant neoplasm of lung	26459911
APOB	Lyme Arthritis	28077518
APOB	Age related macular degeneration	19324038
APOB	Ventricular Dysfunction, Left
APOB	Sepsis	21113081
APOB	Steatocystoma multiplex	1997645
APOB	Hyperkeratosis lenticularis perstans	1493642
APOB	Cirrhosis, Cryptogenic	19060634
APOB	Familial lipoprotein deficiency	21122650
APOB	HMG CoA lyase deficiency	15910863
APOB	Essential Tremor	15355439
APOB	Impaired glucose tolerance	11328915
APOB	beta^0^ Thalassemia	10634824
APOB	Metastatic Renal Cell Cancer	30509867
APOB	Squamous cell carcinoma of esophagus	28365443
APOB	Adenocarcinoma Of Esophagus	31527586
APOB	Congenital Disorders of Glycosylation	31117816
APOB	Xanthoma	3401027
APOB	Cervix carcinoma	26722417
APOB	Glucose measurement	19060910
APOB	Impaired cognition	28054633
APOB	Dissection of aorta	29197606
APOB	Maturity onset diabetes mellitus in young	2404717
APOB	Renal carnitine transport defect	30779793
APOB	Familial hypercholesterolemia - homozygous	24234650
APOB	Familial hypercholesterolemia - heterozygous	1770302
APOB	Cholesteryl Ester Transfer Protein Deficiency	2215607
APOB	Fish-Eye Disease	29748187
APOB	Sitosterolemia	29998912
APOB	Depressed mood	31635762
APOB	Avitaminosis	12185448
APOB	Endotoxemia	16719989
APOB	High density lipoprotein measurement	30805717
APOB	Thrombophilia	27729560
APOB	Non-alcoholic Fatty Liver Disease	30744645
APOB	Avascular Necrosis of Femur Head	29126401
APOB	Hyperactive behavior	8826978
APOB	Red cell distribution width determination	30595370
APOB	Serum HDL cholesterol measurement	20686565
APOB	Serum LDL cholesterol measurement	19060911
APOB	Aortic valve calcification	29514644
APOB	Dyslexia	22913027
APOB	elevated blood glucose level	19060910
APOB	Dementia	29081697
APOB	Sleep Apnea, Obstructive	28935145
APOB	Serum albumin measurement	22286219
APOB	Apolipoprotein B Assay	28240269
APOB	Lipids measurement	23726366
APOB	Metabolic Syndrome X	18701171
APOB	Hepatitis C, Chronic	23918536
APOB	Low density lipoprotein increased
APOB	Thyroid carcinoma	30565661
APOB	Lower Urinary Tract Symptoms	31626149
APOB	Carotid Atherosclerosis	28826575
APOB	Carcinogenesis	29343743
APOB	Dyslipoproteinemias	18230960
APOB	Breast Carcinoma	23444115
APOB	inflammatory joint disease	31145122
APOB	Carcinoma of lung	26459911
APOB	Parathyroid Gland Adenocarcinoma	25387265
APOB	Acanthocytosis	11940084
APOB	Bile duct carcinoma	18296645
APOB	Acute Chest Syndrome	28432661
APOB	Hyperlipoproteinemia Type IIa	30293936
APOB	Alzheimer Disease, Early Onset	31135820
APOB	Apraxia, Developmental Verbal	29514644
APOB	Chylomicron retention disease	31253576
APOB	Thrombocytosis	30071080
APOB	Decreased LDL cholesterol concentration
APOB	Cholesterol gallstones	17350490
APOB	Triple vessel disease	9863550
APOB	Cardiomyopathies	14634011
APOB	Hyperfibrinogenemia	11165973
APOB	Cholecystolithiasis	20503456
APOB	Ischemic stroke	26004908
APOB	Acute Coronary Syndrome	19122170
APOB	Nuchal bleb, familial	19007590
APOB	Tauopathies	29934874
APOB	Calcification of the aorta
APOB	Pseudocholinesterase Measurement	21943158
APOB	Drusen	12547700
APOB	Ischaemic cerebral infarction	19934556
APOB	Major Depressive Disorder	28223106
APOB	Scotopic sensitivity	22913027
APOB	Familial multiple trichoepitheliomata	26404905
APOB	RDW - Red blood cell distribution width result	30595370
APOB	Primary malignant neoplasm	28710487
APOB	Primary malignant neoplasm of lung	26459911
APOB	Staphylococcus aureus infection	19064256
APOB	Atypical Ductal Breast Hyperplasia	19747803
APOB	Classical Hodgkin's Lymphoma	30956097
APOB	Serum total cholesterol measurement	20686565
APOB	Vitamin Deficiency	12185448
APOB	Chronic Kidney Diseases	29572081
APOB	Calcification of coronary artery	22916037
APOB	Familial (FPAH)	28633452
APOB	Glioblastoma Multiforme	29513714
APOB	Cirrhosis	8550047
APOB	Benign Prostatic Hyperplasia	22952051
APOB	Hypobetalipoproteinemia, Familial, Apolipoprotein B	2843815
APOB	Hyperlipoproteinemia Type IIb	21862702
APOB	Hypoalphalipoproteinemia, Familial	7802728
APOB	Peripheral Arterial Diseases	8105730
APOB	Lipidemias	17658632
APOB	Adult growth hormone deficiency	9177423
APOB	ANOPHTHALMIA AND PULMONARY HYPOPLASIA	30206226
APOB	Premature arteriosclerosis
APOB	Ataxia with vitamin E deficiency	18458655
APOB	CATARACT, ANTERIOR POLAR	30594773
APOB	Hypobetalipoproteinemia, Familial, 2	8921909
APOB	Abnormal internal carotid artery morphology
APOB	Pseudohyperkalemia Cardiff	30771700
APOB	Familial hypobetalipoproteinemia	22155345
APOB	ALZHEIMER DISEASE 2	7609909
APOB	HYPERCHOLESTEROLEMIA, AUTOSOMAL RECESSIVE	22398274
APOB	Reduced tendon reflexes
APOB	Premature coronary artery atherosclerosis	3141025
APOB	Coronary Artery Disease	8546754
APOB	Testosterone deficiency	16603720
APOB	eyelids (symptom)	7059063
APOB	Liver carcinoma	1338569
APOB	Pediatric failure to thrive	22104167
APOB	Chronic kidney disease stage 5	16586068
APOB	Adult Classical Hodgkin Lymphoma	31816062
APOB	Steatohepatitis	12048068
APOB	Low density lipoprotein receptor mutation	25278291
APOB	Glycogen storage disease type Ia	11757580
APOB	Dystrophia myotonica 2	23053881
APOB	Obesity, Visceral	10706596
APOB	Cerebral Hemorrhage	18393233
APOB	Blood Protein Measurement	30072576
APOB	HYPERALPHALIPOPROTEINEMIA 1	2215607
APOB	HEPATIC LIPASE DEFICIENCY (disorder)	15910863
APOB	PARKINSON DISEASE, LATE-ONSET	29776362
APOB	Nonalcoholic Steatohepatitis	19817962
APOB	MYOTONIC DYSTROPHY 1	12630069
APOB	Multiple Chronic Conditions	29370999
APOB	HYDATIDIFORM MOLE, RECURRENT, 1	2066110
APOB	Hypertriglyceridemic Waist	14644404
APOB	Arteriosclerotic cardiovascular disease, NOS	29402296
APOB	Infection	19064256
APOB	Insulin resistance syndrome	8826978
APOB	Human immunodeficiency virus (HIV) II infection category B1	30660178
APOB	Failure to thrive in infant	22104167
APOB	Hypercholesterolemia, familial, due to ligand-defective apolipoprotein B	3477815
APOB	LDLR mutation	28502508
APOB	Precocious atherosclerosis
APOB	Renal steatosis
APOB	Abnormality of nervous system physiology
APOB	Abnormal eye physiology
APOB	Cerebral artery atherosclerosis
APOB	Myocardial steatosis
APOB	Peripheral arterial stenosis
APOB	cervical cancer	26722417
APOB	Immunosuppression	21774774
APOB	Familial LCAT deficiency	29748187
APOB	Thin-cap fibroatheroma	29930008
APOB	Stage 0 Gallbladder Cancer AJCC v8	23637837
APOB	Stage IIA Gallbladder Cancer AJCC v8	23637837
APOB	Stage IIB Gallbladder Cancer AJCC v8	23637837
APOB	Stage III Gallbladder Cancer AJCC v8	23637837
APOB	Stage IV Gallbladder Cancer AJCC v8	23637837
APOB	Fatty Liver Disease	28062946
APOB	Acanthocytosis With Hypobetalipoproteinemia	9702952
APOB	Atherosclerotic lesion	24925974
APOB	Metastatic Renal Cell Carcinoma	30509867
APOB	Blood spots	28521623
APOB	Chuvash erythrocytosis	26025476
APOC3	Acne Vulgaris	24234421
APOC3	Acute pancreatitis	31570698
APOC3	Alzheimer's Disease	15862889
APOC3	Amyloidosis	26790392
APOC3	Angina Pectoris	22211242
APOC3	Arteriosclerosis	2989400
APOC3	Ataxia Telangiectasia	8593945
APOC3	Atherosclerosis	3118360
APOC3	Malignant neoplasm of breast	9071570
APOC3	Malignant Neoplasms	30249512
APOC3	Cardiovascular Diseases	31111320
APOC3	Celiac Disease	30097691
APOC3	Cholestasis	17201892
APOC3	Colorectal Carcinoma	31502404
APOC3	Coronary Arteriosclerosis	29540426
APOC3	Coronary heart disease	26435212
APOC3	Presenile dementia	29081697
APOC3	Dementia, Vascular	22118861
APOC3	Drug Eruptions	21055120
APOC3	Diabetes	26247234
APOC3	Diabetes Mellitus	30949716
APOC3	Diabetes Mellitus, Insulin-Dependent	21670290
APOC3	Diabetes Mellitus, Non-Insulin-Dependent	17197160
APOC3	Diabetic Nephropathy	15983323
APOC3	Fatty Liver	21663607
APOC3	Foramen Ovale, Patent	22784820
APOC3	Heart Diseases	15576429
APOC3	Hepatitis	28163820
APOC3	Hepatitis B	31186008
APOC3	Hepatitis C	18753860
APOC3	Hodgkin Disease	12059987
APOC3	Hypercholesterolemia	22848358
APOC3	Hypercholesterolemia, Familial	16030523
APOC3	Hyperglycemia	31295146
APOC3	Hyperinsulinism	27226540
APOC3	Hyperlipidemia	24234421
APOC3	Hyperlipidemia, Familial Combined	8994037
APOC3	Hyperlipoproteinemias	2022742
APOC3	Hyperlipoproteinemia Type III	2883893
APOC3	Hyperlipoproteinemia Type IV	1430212
APOC3	Hypertensive disease	25320541
APOC3	Hyperthyroidism	8429259
APOC3	Hypertriglyceridemia	8696957
APOC3	Hypothyroidism	8429259
APOC3	Insulin Resistance	15007394
APOC3	Kidney Diseases	15642486
APOC3	Lipodystrophy	18240956
APOC3	Hyperlipoproteinemia Type I	30318066
APOC3	Liver diseases	27059980
APOC3	Liver neoplasms	1312668
APOC3	Lung Neoplasms	19180532
APOC3	Metabolic Diseases	24972136
APOC3	Myocardial Infarction	15039125
APOC3	Neoplasm Metastasis	10360669
APOC3	Obesity	21185820
APOC3	Pancreatitis	29842811
APOC3	Parkinson Disease	22118861
APOC3	Platelet Count measurement	27863252
APOC3	Prader-Willi Syndrome	20825553
APOC3	Kidney Failure	26790392
APOC3	Retinal Diseases	15642486
APOC3	Cerebrovascular accident	26970521
APOC3	Syphilis	31697216
APOC3	Vascular Diseases	24941082
APOC3	Lymphoma, T-Cell, Cutaneous	30422238
APOC3	Gestational Diabetes	29529691
APOC3	Idiopathic Membranous Glomerulonephritis	31160422
APOC3	Small cell carcinoma of lung	26996551
APOC3	Complete atrioventricular block	31186008
APOC3	Myocardial Ischemia	26859812
APOC3	Lipid Metabolism Disorders	18240956
APOC3	Acute myocardial infarction	21499891
APOC3	Tumor Progression	26996551
APOC3	Phosphatidylinositol measurement	31551469
APOC3	Triglycerides measurement	23063622
APOC3	Microvascular Angina	11427182
APOC3	Hepatoblastoma	10494028
APOC3	Intestinal carcinoma	1312668
APOC3	Mental deterioration	19424489
APOC3	Dyslipidemias	17700364
APOC3	Malignant neoplasm of lung	10337999
APOC3	Hyperkeratosis lenticularis perstans	19034316
APOC3	Necrosis of pancreas	31570698
APOC3	Iron Overload	25047818
APOC3	Congenital Disorders of Glycosylation	14578315
APOC3	Infarction, Lacunar	29115584
APOC3	Impaired cognition	30689582
APOC3	Glaucoma, Primary Open Angle	29847670
APOC3	Maturity onset diabetes mellitus in young	16223942
APOC3	insulin resistance in diabetes	27875339
APOC3	Cholesteryl Ester Transfer Protein Deficiency	23701270
APOC3	Ostium secundum atrial septal defect	22784820
APOC3	High density lipoprotein measurement	28270201
APOC3	Non-alcoholic Fatty Liver Disease	21199528
APOC3	Morbilliform Drug Reaction	21055120
APOC3	Neuropathy	22426495
APOC3	Dementia	29081697
APOC3	Serum albumin measurement	22286219
APOC3	Metabolic Syndrome X	26824674
APOC3	Hepatitis B, Chronic	31186008
APOC3	Hepatitis C, Chronic	23808989
APOC3	Hypotriglyceridemia
APOC3	Ewings sarcoma	17108118
APOC3	lipoprotein disorder	1430212
APOC3	Breast Carcinoma	9071570
APOC3	Carcinoma of lung	10337999
APOC3	Acne	24234421
APOC3	Hyperuricemia	15059615
APOC3	Hyperlipoproteinemia Type IIa	16030523
APOC3	Pregnancy associated hypertension	17318300
APOC3	Decreased LDL cholesterol concentration
APOC3	Gastric mucosal lesion	26485402
APOC3	Fat redistribution	17617020
APOC3	Endothelial dysfunction	27619170
APOC3	Ischemic stroke	26117401
APOC3	Acute Coronary Syndrome	23349247
APOC3	Nuchal bleb, familial	8100834
APOC3	Overnutrition	28115523
APOC3	Mild cognitive disorder	30689582
APOC3	Lipoatrophy	18240956
APOC3	Deficiency of triacylglycerol lipase	8864964
APOC3	Thanatophoric dysplasia, type 2	27794214
APOC3	Primary malignant neoplasm	26996551
APOC3	Primary malignant neoplasm of lung	10337999
APOC3	Classical Hodgkin's Lymphoma	12059987
APOC3	Cognitive changes	30689582
APOC3	Serum total cholesterol measurement	23063622
APOC3	Hyperlipoproteinemia Type IIb	16030523
APOC3	Hypoalphalipoproteinemia, Familial	3081805
APOC3	Spinocerebellar Ataxia 12	22426495
APOC3	Premature coronary artery atherosclerosis	3081805
APOC3	Coronary Artery Disease	29540426
APOC3	Liver carcinoma	27547913
APOC3	Macrovascular disease	15642486
APOC3	Steatohepatitis	21829161
APOC3	obsolete Combined hyperlipidemia	27713142
APOC3	Obesity, Visceral	21829161
APOC3	Blood Protein Measurement	29875488
APOC3	Apolipoprotein C-III Deficiency
APOC3	Diabetic dyslipidaemia	30972934
APOC3	Multiple Chronic Conditions	29540426
APOC3	Cutis laxa, autosomal recessive	19171192
APOC3	Arteriosclerotic cardiovascular disease, NOS	31449975
APOC3	Human immunodeficiency virus (HIV) II infection category B1	15809899
APOC3	APOLIPOPROTEIN C-III, NONGLYCOSYLATED PHENOTYPE
APOC3	BREAST CANCER, SOMATIC	10360669
APOC3	Hereditary systemic amyloidosis	26790392
APOC3	Thin-cap fibroatheroma	29930008
APOC3	Atherogenic dyslipidaemia	27898581
APOC3	Fatty Liver Disease	21663607
APOC3	Increased HDL cholesterol concentration
APOC3	Atherosclerotic lesion	27770802
APOC3	Malignant neoplasm of colon and/or rectum	31502404
AQP4	Abscess	31080825
AQP4	Alzheimer's Disease	30353860
AQP4	Amyloidosis	27893874
AQP4	Amyotrophic Lateral Sclerosis	22987392
AQP4	Apnea	31644276
AQP4	Arthritis	28265203
AQP4	Astrocytoma	19153045
AQP4	Autistic Disorder	18435417
AQP4	Autoimmune Diseases	31726278
AQP4	Balo's Concentric Sclerosis	30819213
AQP4	Mental disorders	31321953
AQP4	Malignant neoplasm of urinary bladder	31812041
AQP4	Bladder Neoplasm	31812041
AQP4	Blood Coagulation Disorders	29655487
AQP4	Brain Abscess	17347837
AQP4	Brain Diseases	28258567
AQP4	Brain Neoplasms	17335082
AQP4	Malignant neoplasm of breast	30771577
AQP4	Malignant Neoplasms	27483250
AQP4	Carcinoid Tumor	24733266
AQP4	Malignant neoplasm of thyroid	22808259
AQP4	Non-Small Cell Lung Carcinoma	31695842
AQP4	Carcinoma, Papillary	22808259
AQP4	Renal Cell Carcinoma	31512641
AQP4	Cardiovascular Diseases	28688153
AQP4	CNS disorder	26616866
AQP4	Cerebellar Ataxia
AQP4	Cerebral Infarction	28752625
AQP4	Brain Ischemia	19616516
AQP4	Transient Ischemic Attack	26767580
AQP4	Primary biliary cirrhosis	20451280
AQP4	Cognition Disorders	27940353
AQP4	Common Cold	28906027
AQP4	Constipation	29627986
AQP4	Dehydration	16246454
AQP4	Demyelinating disease of central nervous system	25895050
AQP4	Demyelinating Diseases	30851734
AQP4	Mental Depression	27837334
AQP4	Depressive disorder	24422972
AQP4	Diabetes Mellitus	19748503
AQP4	Diabetes Mellitus, Experimental	22449442
AQP4	Diabetic Retinopathy	22449442
AQP4	Diarrhea	22668974
AQP4	Down Syndrome	17984171
AQP4	Muscular Dystrophy, Duchenne	18392839
AQP4	Dysautonomia	28926419
AQP4	Eclampsia	29351212
AQP4	Encephalitis	29131884
AQP4	Encephalomyelitis, Acute Disseminated	28533781
AQP4	Encephalitis, St. Louis	28326889
AQP4	Encephalomyelitis	20880299
AQP4	Experimental Autoimmune Encephalomyelitis	21157915
AQP4	Enterovirus Infections	30942492
AQP4	Epilepsy	22714714
AQP4	Epilepsy, Temporal Lobe	19864112
AQP4	Esophageal Neoplasms	28601284
AQP4	Fatigue	28542592
AQP4	Glaucoma	23464865
AQP4	Glioblastoma	17335082
AQP4	Glioma	17335082
AQP4	Graves Disease	22808259
AQP4	Hair Color	30531825
AQP4	Hand, Foot and Mouth Disease	31028503
AQP4	Sensorineural Hearing Loss (disorder)
AQP4	Cardiac Arrest	30367162
AQP4	Hepatic Encephalopathy	30201461
AQP4	HTLV-I Infections	26287441
AQP4	Hydrocephalus	29921834
AQP4	Hydrocephalus, Normal Pressure	30353860
AQP4	Hyperalgesia	16219025
AQP4	Hypertensive disease	20156423
AQP4	Hypoglycemia	29793504
AQP4	Hyponatremia	29654708
AQP4	Hypothyroidism	30593981
AQP4	Inappropriate ADH Syndrome	29654708
AQP4	Inflammation	18510734
AQP4	Creutzfeldt-Jakob disease	16871401
AQP4	Kidney Diseases	29602131
AQP4	Leukodystrophy	29676204
AQP4	Biliary cirrhosis	20451280
AQP4	Chronic Obstructive Airway Disease	28906027
AQP4	Lupus Erythematosus, Systemic	31679449
AQP4	Malaria	21187412
AQP4	Malaria, Cerebral	23277579
AQP4	Malignant neoplasm of stomach	31674022
AQP4	melanoma	31030016
AQP4	Meniere Disease	23352976
AQP4	Meningioma	21968684
AQP4	Meningitis	17347837
AQP4	Meningoencephalitis	28262035
AQP4	Mental Retardation
AQP4	Mild Mental Retardation
AQP4	Morphine Dependence	28341892
AQP4	Multiple Sclerosis	28461494
AQP4	Muscular Dystrophy	18392839
AQP4	Myasthenia Gravis	20728226
AQP4	Myelitis	28326889
AQP4	Myelitis, Transverse	28293214
AQP4	Myocarditis	28688153
AQP4	Neoplasm Metastasis	19153045
AQP4	Neoplasms	19761816
AQP4	Nephrotic Syndrome	26261083
AQP4	nervous system disorder	29072508
AQP4	Neuralgia	30152258
AQP4	Neuritis	25575677
AQP4	Acoustic Neuroma	20461409
AQP4	Neuromyelitis Optica	31566079
AQP4	Neurosyphilis	31272070
AQP4	Obesity, Morbid	28803524
AQP4	Oculomotor Nerve Paralysis	31178306
AQP4	Optic Atrophy	31371497
AQP4	Disorder of the optic nerve	28272192
AQP4	Optic Neuritis	30522039
AQP4	Delirium, Dementia, Amnestic, Cognitive Disorders	27506782
AQP4	Pain	30224548
AQP4	Papilledema	31196727
AQP4	Paraneoplastic Syndromes	31706113
AQP4	Paresis	29951558
AQP4	Parkinson Disease	31127615
AQP4	Pneumonia	30091034
AQP4	Pseudotumor Cerebri	21914143
AQP4	Psychotic Disorders	31321953
AQP4	Radiculitis	29141825
AQP4	Reperfusion Injury	21718723
AQP4	Retinal Diseases	18836575
AQP4	Retinal Vein Occlusion	21487926
AQP4	Sarcoidosis	29655487
AQP4	Schizophrenia	16194264
AQP4	Seizures	29131884
AQP4	Septicemia	29449936
AQP4	Status Epilepticus	20886625
AQP4	Cerebrovascular accident	31077714
AQP4	Subarachnoid Hemorrhage	27031957
AQP4	Sudden infant death syndrome	24727946
AQP4	Syringomyelia	30301458
AQP4	Teratoma	30954932
AQP4	Thymoma	20728226
AQP4	Thyroid Diseases	27749786
AQP4	Thyroid Neoplasm	22808259
AQP4	Tuberculosis	23707078
AQP4	Tuberous Sclerosis	31078684
AQP4	Unipolar Depression	31302522
AQP4	Upper Respiratory Infections	28906027
AQP4	Uveitis	21724913
AQP4	Low Vision	28071581
AQP4	Water Intoxication	17347837
AQP4	AIDS-Associated Nephropathy	29608911
AQP4	B-Cell Lymphomas	29375693
AQP4	T-Cell Lymphoma	31706113
AQP4	Cerebral Amyloid Angiopathy	28222512
AQP4	Antiphospholipid Syndrome	28326889
AQP4	Polyendocrinopathies, Autoimmune	30258024
AQP4	Migraine Disorders	19209385
AQP4	Primary SjГ¶gren's syndrome	28648105
AQP4	Complete atrioventricular block	29144890
AQP4	Renal fibrosis	29602131
AQP4	Hypocholesterolemia	25128605
AQP4	Muscle Weakness	29951558
AQP4	Adenocarcinoma of lung (disorder)	31060025
AQP4	Esophageal carcinoma	28601284
AQP4	Malignant neoplasm of brain	25204262
AQP4	Acute myocardial infarction	22777185
AQP4	Gastrointestinal tract vascular insufficiency	27236300
AQP4	Prion Diseases	16871401
AQP4	Liver Failure, Acute	24164438
AQP4	Inflammatory disease of the central nervous system	29414297
AQP4	Follicular adenoma	22808259
AQP4	Undifferentiated carcinoma	22808259
AQP4	Lung Diseases, Interstitial	29414297
AQP4	Neuroendocrine Tumors	24733266
AQP4	Metastatic malignant neoplasm to brain	25342397
AQP4	Lesion of brain	31566925
AQP4	Fatigability	29951558
AQP4	Abnormal behavior	26767580
AQP4	Mental deterioration	29067342
AQP4	Neurologic Symptoms	31213132
AQP4	Retinal damage	28940930
AQP4	Sepsis	29449936
AQP4	Petit mal status	20886625
AQP4	Adult Meningioma	19153045
AQP4	Adult Glioblastoma	31746080
AQP4	Squamous cell carcinoma of esophagus	28601284
AQP4	Conventional (Clear Cell) Renal Cell Carcinoma	31512641
AQP4	Childhood Glioblastoma	25204262
AQP4	Adult Anaplastic Astrocytoma	29390462
AQP4	Iron Overload	30914277
AQP4	Grand Mal Status Epilepticus	20886625
AQP4	Senile Plaques	25082552
AQP4	Atrophic	15200272
AQP4	Carcinoid tumor no ICD-O subtype	24733266
AQP4	Anaplastic astrocytoma	29390462
AQP4	Pilocytic Astrocytoma	17335082
AQP4	Impaired cognition	29067342
AQP4	Drug-induced depressive state	18923397
AQP4	Depressed mood	27837334
AQP4	Short stature
AQP4	Hashimoto's encephalitis	28386263
AQP4	Complex Partial Status Epilepticus	20886625
AQP4	Dysequilibrium syndrome	18309154
AQP4	Overlap syndrome	31566079
AQP4	Muscle damage	29055082
AQP4	Fukuyama Type Congenital Muscular Dystrophy	12942324
AQP4	Hyperactive behavior	28875419
AQP4	Cortical Dysplasia	22714714
AQP4	Osteoglophonic dwarfism	30628716
AQP4	High altitude cerebral edema	30239222
AQP4	Secondary malignant neoplasm of liver	24733266
AQP4	Neurodegenerative Disorders	31156164
AQP4	Hepatitis B, Chronic	29144890
AQP4	Malignant neoplasm of esophagus	28601284
AQP4	Obstructive Hydrocephalus	17347837
AQP4	Thyroid carcinoma	22808259
AQP4	Malignant Glioma	28423683
AQP4	Hashimoto Disease	27749786
AQP4	Breast Carcinoma	27516192
AQP4	Muscular Dystrophies, Limb-Girdle	18641458
AQP4	Stomach Carcinoma	31674022
AQP4	Carcinoma of bladder	31812041
AQP4	Radiculopathy	29141825
AQP4	Varicella zoster	29655487
AQP4	Middle Cerebral Artery Occlusion	29767275
AQP4	Infarction, Middle Cerebral Artery	20815926
AQP4	Central nervous system lesion	28461494
AQP4	Hypoglycemia, acute	31034973
AQP4	Acute myocardial ischemia	22777185
AQP4	early pregnancy	29154728
AQP4	Cerebral Astrocytoma	29485906
AQP4	Myelitis, Postinfectious	29655487
AQP4	Status Epilepticus, Subclinical	20886625
AQP4	Non-Convulsive Status Epilepticus	20886625
AQP4	Simple Partial Status Epilepticus	20886625
AQP4	Multiple Sclerosis, Relapsing-Remitting	29208041
AQP4	Hypoxic-Ischemic Encephalopathy	29234383
AQP4	Neuropsychiatric Systemic Lupus Erythematosus	29073350
AQP4	Lewy Body Disease	16871401
AQP4	neurological disability	31812873
AQP4	Diabetic retinal oedema	28303331
AQP4	Hyponatraemic	17347837
AQP4	Thrombocytopenic purpura	28079804
AQP4	Bilateral optic neuritis	18510734
AQP4	Visual phenomena	28926419
AQP4	Cardiomyopathies
AQP4	Optic Atrophy, Hereditary, Leber	24263387
AQP4	Transient Cerebral Ischemia	26767580
AQP4	Ischemic stroke	29692268
AQP4	Mitochondrial DNA mutation	24263387
AQP4	Panencephalitis	26530185
AQP4	Invasive Ductal Breast Carcinoma	30771577
AQP4	Autonomic nervous system disorders	28926419
AQP4	Glial scar	30246455
AQP4	Major Depressive Disorder	31302522
AQP4	Tumor Cell Invasion	27516192
AQP4	Inflammatory disorder	28542592
AQP4	Severe visual impairment	29363529
AQP4	Primary malignant neoplasm	31160309
AQP4	Hippocampal sclerosis	22714714
AQP4	Cerebral abscess	17347837
AQP4	Grade I Meningioma	27357591
AQP4	Brain Edema	16133546
AQP4	Sjogren's Syndrome	27696784
AQP4	Renal Insufficiency	29608911
AQP4	Familial (FPAH)	21909659
AQP4	Glioblastoma Multiforme	22714714
AQP4	Idiopathic transverse myelitis	31235660
AQP4	Channelopathies	28476558
AQP4	Meningioma, benign, no ICD-O subtype	19153045
AQP4	MUSCULAR DYSTROPHY, LIMB-GIRDLE, TYPE 2B	18392839
AQP4	Creutzfeldt-Jakob Disease, Sporadic	17899684
AQP4	Trichohepatoenteric Syndrome	31726278
AQP4	Pseudohyperkalemia Cardiff	28212403
AQP4	ALZHEIMER DISEASE 10	31156164
AQP4	Idiopathic normal pressure hydrocephalus (INPH)	28627088
AQP4	Vascular insufficiency of intestine	27236300
AQP4	(Idiopathic) normal pressure hydrocephalus	30306658
AQP4	Liver carcinoma	28165501
AQP4	Infarction of spinal cord	29655487
AQP4	Adult Grade I Meningioma	27357591
AQP4	Childhood Grade I Meningioma	27357591
AQP4	Clinically isolated syndrome	26521232
AQP4	Dysferlinopathy	18392839
AQP4	Cerebral Hemorrhage	25545558
AQP4	Secondary Neoplasm	19153045
AQP4	Anti-N-Methyl-D-Aspartate Receptor Encephalitis	31398657
AQP4	Intraductal papillary mucinous neoplasm	31060025
AQP4	Posterior reversible encephalopathy syndrome	31039748
AQP4	Recurrent optic neuritis	19140826
AQP4	Cone-Rod Dystrophy 2	30919512
AQP4	Triple Negative Breast Neoplasms	28924212
AQP4	Intractable nausea and vomiting	29806512
AQP4	Opticospinal Multiple Sclerosis	17439988
AQP4	Pneumonitis	30091034
AQP4	Continuous spike and waves during slow sleep	29654708
AQP4	Multiple sclerosis in children	30537075
AQP4	Autoinflammatory disorder	27054574
AQP4	Optic Neuropathy	29716788
AQP4	Autoimmune demyelinating disease	28872108
AQP4	Motor neuron atrophy	30980198
AQP4	Neurocognitive Disorders	27506782
AQP4	Immunosuppression	30642856
AQP4	Childhood Astrocytoma	29485906
AQP4	Neuromyelitis optica attack	19752309
AQP4	Sudden sensorineural hearing loss	23352976
AQP4	Spongiform encephalopathy	16871401
AQP4	acute flaccid myelitis	30077551
AQP4	Epileptic Seizures	22714714
AQP4	Epileptic Syndromes	29356973
AQP4	Complete Trisomy 21 Syndrome	17984171
AQP4	Grade III Childhood Astrocytoma	29390462
AQP4	Triple-Negative Breast Carcinoma	28924212
AQP4	Severe hypoglycaemia	29793504
AQP4	Left cervical sympathetic dystrophy	28619428
BTD	Alopecia
BTD	Apnea
BTD	Ataxia
BTD	Autistic Disorder	13680408
BTD	Malignant neoplasm of breast	20346108
BTD	Malignant Neoplasms	20346108
BTD	Comatose
BTD	Conjunctivitis
BTD	Coronary heart disease	28753643
BTD	Diarrhea
BTD	Exanthema
BTD	Gerstmann-Straussler-Scheinker Disease	20532819
BTD	Glycogen Storage Disease	20532819
BTD	Glycogen Storage Disease Type I	17994282
BTD	Sensorineural Hearing Loss (disorder)
BTD	Heart failure	29948739
BTD	Congestive heart failure	29948739
BTD	Hepatitis B	18241289
BTD	Hepatitis, Toxic	15469856
BTD	Hepatomegaly
BTD	Hyperventilation
BTD	Intestinal Diseases	31638351
BTD	Icterus	25174816
BTD	Neonatal Jaundice	28498829
BTD	Keratoconjunctivitis
BTD	Laryngospasm
BTD	Lethargy
BTD	Metabolic Diseases	29359854
BTD	Multiple Carboxylase Deficiency	12633764
BTD	Muscle Hypertonia
BTD	Muscle hypotonia	26810761
BTD	Myopia
BTD	Optic Atrophy
BTD	Massive Osteolyses	17994282
BTD	Psoriasis	29635173
BTD	Seborrheic dermatitis
BTD	Seizures
BTD	West Syndrome	17092467
BTD	Spinal Cord Diseases	18645204
BTD	Splenomegaly
BTD	Vomiting
BTD	Muscle Weakness
BTD	Pigmentary iris degeneration
BTD	Platelet mean volume determination (procedure)	27863252
BTD	Waist-Hip Ratio	30239722
BTD	Biotinidase Deficiency	11380987
BTD	Hyperammonemia
BTD	Tachypnea
BTD	Organic aciduria
BTD	Ichthyosis linearis circumflexa	21692842
BTD	Glycogen storage disease, type IX	17994282
BTD	Holocarboxylase Synthetase Deficiency	12633764
BTD	Biotin deficiency	31638351
BTD	Developmental delay (disorder)	17092467
BTD	Dysmorphic features	9654207
BTD	Growth delay
BTD	Global developmental delay
BTD	Diffuse cerebral atrophy
BTD	Breast Carcinoma	20346108
BTD	Drug-Induced Liver Disease	15469856
BTD	Acute Coronary Syndrome	28753643
BTD	Hepatitis, Drug-Induced	15469856
BTD	Body mass index	30239722
BTD	Primary malignant neoplasm	20346108
BTD	hearing impairment
BTD	Biotin-dependent carboxylase deficiency, unspecified	8352834
BTD	Perioral eczema
BTD	Desquamation of skin soon after birth
BTD	Recurrent fungal infections
BTD	Recurrent skin infections
BTD	Diffuse cerebellar atrophy
BTD	Metabolic Ketosis
BTD	Generalized hypotonia
BTD	Abnormality of the cerebellum
BTD	Feeding difficulties in infancy
BTD	Biotin deficiency disease	31124733
BTD	Fanconi-Bickel Syndrome	17994282
BTD	Drug-Induced Acute Liver Injury	15469856
BTD	Unspecified visual loss
BTD	Visual Impairment
BTD	Abnormal vision
BTD	Visual field defects
BTD	Infantile Spasm	17092467
BTD	Generalized myoclonic seizures
BTD	Chemical and Drug Induced Liver Injury	15469856
BTD	Chemically-Induced Liver Toxicity	15469856
BTD	Diverticular Diseases	30177863
BTD	Laryngismus stridulus
BTD	Decreased biotinidase activity
BTD	Blood spots	23644139
C1QC	Adenovirus Infections	19115936
C1QC	Amyloidosis	30283032
C1QC	Liver Cirrhosis, Experimental	25380136
C1QC	Lupus Vulgaris	19440201
C1QC	Lupus Erythematosus, Discoid	19440201
C1QC	Lupus Erythematosus, Systemic	30707351
C1QC	Rett Syndrome	27267200
C1QC	Triglycerides measurement	23063622
C1QC	CREST Syndrome	26669670
C1QC	Recurrent infections
C1QC	Complement deficiency disease	8630118
C1QC	Acute exacerbation of chronic obstructive airways disease	28779230
C1QC	Lupus Erythematosus	19440201
C1QC	Childhood Leukemia	20438785
C1QC	Marginal Zone B-Cell Lymphoma	22170086
C1QC	Decreased serum complement factor I
C1QC	Blood Protein Measurement	29875488
C1QC	C1q DEFICIENCY
C1QC	PARKINSON DISEASE, LATE-ONSET	25817358
C1S	Autoimmune Diseases	11390518
C1S	Dwarfism
C1S	Hepatitis
C1S	Angioedemas, Hereditary	21225025
C1S	Hernia, Inguinal
C1S	Lupus Erythematosus, Systemic
C1S	Lupus Nephritis	23989031
C1S	Micrognathism
C1S	Neoplasms
C1S	Nephrotic Syndrome	23989031
C1S	Activated Partial Thromboplastin Time measurement	29403010
C1S	Periodontitis
C1S	Joint laxity
C1S	Atrophic scar
C1S	Microdontia (disorder)
C1S	Hyperextensible skin
C1S	Fragile skin
C1S	Autoimmune Chronic Hepatitis	11390518
C1S	Precocious exfoliation of primary tooth
C1S	Ehlers-Danlos Syndrome, Type VIII	27745832
C1S	Complement deficiency disease	20727163
C1S	Short stature
C1S	Gingival Overgrowth
C1S	Increased tendency to bruise
C1S	Red cell distribution width determination	27863252
C1S	Hashimoto Disease
C1S	Thromboembolic stroke	29166502
C1S	Fatty acid measurement	25500335
C1S	Anodontia of Permanent Dentition
C1S	RDW - Red blood cell distribution width result	27863252
C1S	Congenital exomphalos
C1S	Hypermelanotic macule
C1S	Atrophy of alveolar ridges
C1S	Hereditary Angioedema Type II	3184114
C1S	Coronary Artery Disease	29212778
C1S	Hereditary Angioedema Types I and II	3184114
C1S	Hereditary Angioedema Type I	3184114
C1S	Short Stature, CTCAE
C1S	Blood Protein Measurement	30072576
C1S	Complement Component C1s Deficiency
C1S	Joint hyperflexibility
C1S	Abnormality of complement system
C1S	EHLERS-DANLOS SYNDROME, PERIODONTAL TYPE, 2
CPB2	Acute pancreatitis	30249565
CPB2	Acute-Phase Reaction	17473579
CPB2	Adenocarcinoma	15224354
CPB2	Amenorrhea	16167916
CPB2	Amyloidosis	24580410
CPB2	Cooley's anemia	27487812
CPB2	Angina Pectoris	12624641
CPB2	Angina, Unstable	12876631
CPB2	Aortic Valve Stenosis	29855781
CPB2	Arteriosclerosis	30321704
CPB2	Arthritis, Psoriatic	17723126
CPB2	Rheumatoid Arthritis	31209709
CPB2	Asthma	31562871
CPB2	Atherosclerosis	30321704
CPB2	Bacteremia	17911187
CPB2	Behcet Syndrome	18341631
CPB2	beta Thalassemia	27487812
CPB2	Blood Coagulation Disorders	16960106
CPB2	Malignant neoplasm of breast	28765963
CPB2	Malignant Neoplasms	23204518
CPB2	Cardiovascular Diseases	19323787
CPB2	Cerebral Infarction	15521922
CPB2	Cerebrovascular Disorders	27173177
CPB2	Coronary Arteriosclerosis	15978108
CPB2	Coronary heart disease	30321704
CPB2	Craniosynostosis	31562871
CPB2	Diabetes Mellitus	25396763
CPB2	Diabetes Mellitus, Non-Insulin-Dependent	12574207
CPB2	Diabetic Nephropathy	22932273
CPB2	Diarrhea	24768003
CPB2	Disseminated Intravascular Coagulation	18021301
CPB2	Experimental Autoimmune Encephalomyelitis	22768796
CPB2	Endometriosis	21819230
CPB2	Enteritis	15618211
CPB2	Enterotoxemia	28545467
CPB2	External exotoses	24449579
CPB2	Glioblastoma	23204518
CPB2	Hemolytic-Uremic Syndrome	29383821
CPB2	Hemophilia A	31571361
CPB2	Hemorrhage	19038242
CPB2	Hemorrhagic Disorders	12165290
CPB2	Hypercholesterolemia	30341732
CPB2	Hypertensive disease	24631134
CPB2	Hyperthyroidism	17690487
CPB2	Inflammation	16123492
CPB2	Liver neoplasms	12645517
CPB2	Lung Neoplasms	15224354
CPB2	Meningitis, Pneumococcal	26340319
CPB2	Meningococcal Infections	14717966
CPB2	Meningococcemia	14717966
CPB2	Mitral Valve Stenosis	29855781
CPB2	Mouth Neoplasms	17636471
CPB2	Multiple Organ Failure	19325462
CPB2	Myocardial Infarction	19377074
CPB2	Nasal Polyps	31562871
CPB2	Neoplasm Metastasis	23624357
CPB2	Neoplasms	28124276
CPB2	Obesity	16959692
CPB2	Degenerative polyarthritis	24449579
CPB2	Familial Mediterranean Fever	24580410
CPB2	Polycystic Ovary Syndrome	18350479
CPB2	Postpartum Amenorrhea	16167916
CPB2	Pre-Eclampsia	18480982
CPB2	Pulmonary Embolism	12871455
CPB2	Retinal Vein Occlusion	17558319
CPB2	Septic Shock	18021301
CPB2	Cerebrovascular accident	18986391
CPB2	Synovitis	24449579
CPB2	Supraventricular tachycardia	17264944
CPB2	Thalassemia	27487812
CPB2	Thrombocytopenia	29261568
CPB2	Thrombosis	12165290
CPB2	Vascular Diseases	21505719
CPB2	Vitamin D Deficiency	29317405
CPB2	Yersinia infections	21724997
CPB2	Antiphospholipid Syndrome	20594598
CPB2	Polyendocrinopathies, Autoimmune	28669410
CPB2	Meningitis, Bacterial	26340319
CPB2	Deep Vein Thrombosis	16803573
CPB2	Small cell carcinoma of lung	15224354
CPB2	Complete atrioventricular block	30883302
CPB2	Thrombosis of cerebral veins	29629564
CPB2	Malignant neoplasm of mouth	17636471
CPB2	Aortic Aneurysm, Abdominal	25065555
CPB2	Lip and Oral Cavity Carcinoma	17636471
CPB2	Hereditary pancreatitis	29459177
CPB2	Vertical Talus	30005273
CPB2	Coronary Stenosis	30321704
CPB2	Dyslipidemias	24631134
CPB2	Malignant neoplasm of lung	15224354
CPB2	Sepsis	15497025
CPB2	Carcinoma, Small Cell	15224354
CPB2	Rheumatic mitral stenosis	29855781
CPB2	Necrotic enteritis	30170048
CPB2	Severe hereditary factor VIII deficiency disease	31571361
CPB2	Factor 8 deficiency, acquired	30026184
CPB2	Inflammatory Breast Carcinoma	29459177
CPB2	Hyperplastic Polyp	29459177
CPB2	Thrombophilia	17264944
CPB2	Hyperactive behavior	31315562
CPB2	Sleep Apnea, Obstructive	27167858
CPB2	Pulmonary Thromboembolisms	11815293
CPB2	Antibiotic-associated diarrhea	16332823
CPB2	Factor V Leiden mutation	12165290
CPB2	Carcinogenesis	17636471
CPB2	Hyperhomocysteinemia	19139080
CPB2	Activated Protein C Resistance	12165290
CPB2	Breast Carcinoma	29459177
CPB2	Carcinoma of lung	15224354
CPB2	Hemophilia, NOS	31571361
CPB2	Acute Chest Syndrome	28038785
CPB2	Chronic lung disease	31562871
CPB2	Thrombocytosis	16244771
CPB2	Arteriopathic disease	19377074
CPB2	Vascular inflammations	14525995
CPB2	Ischemic stroke	28890533
CPB2	Acute Coronary Syndrome	28038785
CPB2	Venoocclusive disease	9308763
CPB2	Tumor Cell Invasion	29459177
CPB2	First myocardial infarction	19377074
CPB2	Primary malignant neoplasm	23204518
CPB2	Primary malignant neoplasm of lung	15224354
CPB2	Mammary Neoplasms	28124276
CPB2	Autism Spectrum Disorders	31704282
CPB2	Glioblastoma Multiforme	23204518
CPB2	Venous Thromboembolism	12368162
CPB2	Hyperprothrombinemia	14630828
CPB2	Osteophyte	24449579
CPB2	Coronary Artery Disease	16894472
CPB2	Atherothrombosis	12624641
CPB2	Liver carcinoma	21505719
CPB2	Chronic thromboembolic pulmonary hypertension	28289017
CPB2	Prothrombin G20210A mutation	14630828
CPB2	Thrombophilia, hereditary	19195685
CPB2	Macrovascular disease	25396763
CPB2	Thrombotic Microangiopathies	17327284
CPB2	Old thrombus	28289017
CPB2	Pulmonary arterial hypertension	27102961
CPB2	Blood Protein Measurement	29875488
CPB2	PAI-1 polymorphism	17723126
CPB2	Autoimmune arthritis	21804193
CPB2	Idiopathic pulmonary arterial hypertension	27102961
CPB2	Multiple Chronic Conditions	31035071
CPB2	beta^+^ Thalassemia	27487812
CPB2	Splanchnic vein thrombosis	17264944
CPB2	Chemical and Drug Induced Liver Injury	19386599
CPB2	Chronic rhinosinusitis with nasal polyps	31562871
CPB2	Miscarriage	21216787
DSC3	Adenocarcinoma	17088906
DSC3	Alopecia	26148547
DSC3	Alzheimer's Disease	27951412
DSC3	Astrocytoma	28450436
DSC3	Brain Neoplasms	31176951
DSC3	Malignant neoplasm of breast	16799634
DSC3	Malignant Neoplasms	29542824
DSC3	Malignant tumor of colon	31035049
DSC3	Non-Small Cell Lung Carcinoma	27831503
DSC3	Squamous cell carcinoma	16489176
DSC3	Cerebrovascular Disorders	27758776
DSC3	Colitis	17088906
DSC3	Colorectal Carcinoma	30857973
DSC3	Colorectal Neoplasms	17088906
DSC3	Decompression Sickness	28382603
DSC3	Dehydration	28450023
DSC3	Presenile dementia	28778589
DSC3	Diabetes	28803366
DSC3	Diabetes Mellitus	28803366
DSC3	Tick-Borne Encephalitis	29337197
DSC3	Epidermolysis Bullosa	21929534
DSC3	Glioblastoma	30309842
DSC3	Glioma	28209583
DSC3	Hypertensive disease	27951412
DSC3	Hypoglycemia	28803366
DSC3	Hypotrichosis
DSC3	Chronic Lymphocytic Leukemia	23114648
DSC3	Liver diseases	29445403
DSC3	Metabolic Diseases	28435852
DSC3	Microphthalmos	29450879
DSC3	Moyamoya Disease	29371256
DSC3	Muscle Rigidity	28905951
DSC3	Neoplasm Metastasis	17409975
DSC3	Neoplasms	29342201
DSC3	Neuroblastoma	23184149
DSC3	oligodendroglioma	29468261
DSC3	Degenerative polyarthritis	30772432
DSC3	Pemphigus	28815795
DSC3	Pemphigus Vulgaris	30692201
DSC3	Periodontitis	21382035
DSC3	Dermatologic disorders	21929534
DSC3	Skin Neoplasms	21681825
DSC3	Soft Tissue Neoplasms	31151900
DSC3	Tracheal Diseases	8884173
DSC3	Mood swings	26261554
DSC3	Squamous cell carcinoma of lung	22941060
DSC3	Tumor Progression	21681825
DSC3	Carcinoma, Neuroendocrine	23060301
DSC3	Hemangioblastoma	26952018
DSC3	Malignant neoplasm of lung	29855376
DSC3	Pemphigus vegetans	29862541
DSC3	Epithelial hyperplasia of skin	21681825
DSC3	Adult Glioblastoma	30309842
DSC3	Adult Oligodendroglioma	29468261
DSC3	Childhood Glioblastoma	30877463
DSC3	Childhood Oligodendroglioma	29468261
DSC3	Primary central nervous system lymphoma	30877463
DSC3	Tumor necrosis	29863600
DSC3	Malignant neoplasm of prostate	24664224
DSC3	Dementia	28778589
DSC3	Malignant Glioma	25436828
DSC3	Carcinogenesis	22941060
DSC3	Prostate carcinoma	24664224
DSC3	Epithelial ovarian cancer	26261554
DSC3	Progressive Neoplastic Disease	25436828
DSC3	Breast Carcinoma	12789271
DSC3	Carcinoma of lung	29855376
DSC3	Colon Carcinoma	31035049
DSC3	Central neuroblastoma	23184149
DSC3	Benign cyst of ovary	26261554
DSC3	Well Differentiated Oligodendroglioma	29468261
DSC3	Borderline ovarian tumour	26261554
DSC3	ovarian neoplasm	26261554
DSC3	Malignant neoplasm of ovary	26261554
DSC3	Ductal Carcinoma	16168112
DSC3	Mammary Neoplasms, Human	16799634
DSC3	Tumor Cell Invasion	24664224
DSC3	Mild cognitive disorder	27951412
DSC3	Primary malignant neoplasm	29542824
DSC3	Primary malignant neoplasm of lung	22941060
DSC3	Mammary Neoplasms	16799634
DSC3	Ductal Breast Carcinoma	16168112
DSC3	Glioblastoma Multiforme	30877463
DSC3	Dystonia 3, Torsion, X-Linked	12928496
DSC3	ALPHA-THALASSEMIA/MENTAL RETARDATION SYNDROME, NONDELETION TYPE, X-LINKED	29468261
DSC3	Sparse scalp hair
DSC3	Sparse axillary hair
DSC3	Sparse body hair
DSC3	Hypotrichosis And Recurrent Skin Vesicles	19765682
DSC3	Moyamoya disease 1	28778721
DSC3	Progressive cGVHD	25436828
DSC3	Sparse or absent eyelashes
DSC3	Skin Vesicle
DSC3	Recurrent Childhood Glioblastoma	27026567
DSC3	Aplasia/Hypoplasia of the eyebrow
DSC3	Childhood Neuroblastoma	23184149
DSC3	Recurrent Glioblastoma	27026567
DSC3	Keratoderma, Palmoplantar	21929534
DSC3	Mammary Carcinoma, Human	16799634
DSC3	Congenital hypotrichia	21929534
DSC3	Carcinoma, Ovarian Epithelial	26261554
DSC3	Malignant neoplasm of colon and/or rectum	30857973
DSC3	High grade glioma	25436828
DSG2	Adenovirus Infections	25723153
DSG2	Alzheimer's Disease	30617256
DSG2	Cardiac Arrhythmia	30177324
DSG2	Basal Cell Nevus Syndrome	30291846
DSG2	Bronchiolitis Obliterans	12850306
DSG2	Malignant Neoplasms	28438789
DSG2	Carcinoma	16025435
DSG2	Malignant tumor of colon	24166502
DSG2	Non-Small Cell Lung Carcinoma	27629878
DSG2	Renal Cell Carcinoma	17607380
DSG2	Squamous cell carcinoma	28438789
DSG2	Cardiomyopathy, Dilated	21397041
DSG2	Hypertrophic Cardiomyopathy	30716529
DSG2	Colitis	31205031
DSG2	Ulcerative Colitis	12850306
DSG2	Crohn Disease	30115995
DSG2	Hamartoma Syndrome, Multiple	30115995
DSG2	Sensorineural Hearing Loss (disorder)
DSG2	Heart Diseases	26676851
DSG2	Heart failure	30454721
DSG2	Congestive heart failure	30790397
DSG2	Inflammation	17804817
DSG2	Inflammatory Bowel Diseases	31205031
DSG2	Childhood Acute Lymphoblastic Leukemia	28764973
DSG2	Lipodystrophy
DSG2	Malignant neoplasm of stomach	16890424
DSG2	melanoma	17495963
DSG2	Multiple Sclerosis	30553167
DSG2	Myopathy
DSG2	Neoplasm Metastasis	30015488
DSG2	Neoplasms	24896103
DSG2	Nevus	18975006
DSG2	Palpitations
DSG2	Pemphigus Vulgaris	31178865
DSG2	Cardiomyopathies, Primary	29775428
DSG2	Systemic Scleroderma	23874518
DSG2	Tachycardia, Ventricular	30177324
DSG2	B-Cell Lymphomas	20208059
DSG2	Sudden Cardiac Death
DSG2	Ventricular arrhythmia	30790397
DSG2	Premature ventricular contractions
DSG2	Tumor Progression	28438789
DSG2	Creatine phosphokinase serum increased
DSG2	Hypertrophic disorder of skin, unspecified	30716529
DSG2	Actinic cheilitis	30304392
DSG2	Squamous cell carcinoma of esophagus	24568510
DSG2	Conventional (Clear Cell) Renal Cell Carcinoma	17607380
DSG2	Familial dilated cardiomyopathy	18678517
DSG2	Paroxysmal familial ventricular fibrillation	30524916
DSG2	Arrhythmogenic Right Ventricular Dysplasia	20031616
DSG2	Malignant neoplasm of prostate	24896103
DSG2	Neutrophil abnormality
DSG2	Electromyogram abnormal
DSG2	Carcinogenesis	29753032
DSG2	Prostate carcinoma	24896103
DSG2	Colon Carcinoma	24166502
DSG2	Stomach Carcinoma	16890424
DSG2	early pregnancy	30288962
DSG2	Distal Muscular Dystrophies	31653443
DSG2	Superficial basal cell carcinoma	24934917
DSG2	Cardiomyopathies	26085008
DSG2	Paraneoplastic pemphigus	12850306
DSG2	Brugada Syndrome (disorder)	26220970
DSG2	Tumor Cell Invasion	30790141
DSG2	Lipoatrophy
DSG2	Epithelioma	29305923
DSG2	Cardiomyopathy, Familial Idiopathic	28764973
DSG2	Familial (FPAH)	28578331
DSG2	Hereditary Diffuse Gastric Cancer	1601426
DSG2	ANOPHTHALMIA AND PULMONARY HYPOPLASIA	26469831
DSG2	Prostate Cancer, Hereditary, 7	26033689
DSG2	Arrhythmogenic Right Ventricular Dysplasia, Familial, 10	23911551
DSG2	End stage cardiac failure	22036071
DSG2	Right ventricular cardiomyopathy	22189787
DSG2	Liver carcinoma	30229819
DSG2	Cardiomyopathy, Dilated, 1BB	29567486
DSG2	Blood Protein Measurement	30072576
DSG2	Palpitations, CTCAE
DSG2	Experimental Organism Basal Cell Carcinoma	24934917
DSG2	Peritoneal dissemination	16890424
DSG2	Hypertrophic obstructive cardiomyopathy	30716529
DSG2	Keratoderma, Palmoplantar
DSG2	Carcinoma, Basal Cell	24934917
F7	Anoxia	17018600
F7	Asthma	24523826
F7	Atherosclerosis	15173027
F7	Atrial Fibrillation	18608122
F7	Blood Coagulation Disorders	16596941
F7	Malignant neoplasm of breast	25447311
F7	Malignant tumor of colon	23494077
F7	Cardiovascular Diseases	29112333
F7	Cerebral Infarction	12859287
F7	Colorectal Carcinoma	23494077
F7	Coronary Arteriosclerosis	15081566
F7	Coronary heart disease	17581323
F7	Crigler Najjar syndrome, type 1	19364077
F7	Diabetes Mellitus	10899350
F7	Diabetes Mellitus, Experimental	16779662
F7	Diabetes Mellitus, Non-Insulin-Dependent	14614217
F7	Disseminated Intravascular Coagulation	16159073
F7	Epistaxis
F7	Factor VII Deficiency	7981691
F7	Gastrointestinal Hemorrhage
F7	Gingival Hemorrhage
F7	Hemarthrosis
F7	Hematuria	17133240
F7	Hemophilia A	28589615
F7	Hemorrhage	12851533
F7	Hemorrhagic Disorders	16706976
F7	Hyperbilirubinemia	14724430
F7	Hyperbilirubinemia, Hereditary	14724430
F7	Hyperlipidemia	11776312
F7	Hyperlipoproteinemias	11776312
F7	Hypertensive disease	15452029
F7	Inherited Factor II deficiency	2810399
F7	Hypothyroidism	989968
F7	Inflammation	15173027
F7	Menorrhagia
F7	Metabolic Diseases	19364077
F7	Myocardial Infarction	16116695
F7	Neoplasm Metastasis	22166631
F7	Neoplasms	23494077
F7	Neoplasms, Glandular and Epithelial	2716922
F7	Ovarian Cysts
F7	Postoperative Complications	12707733
F7	Postpartum Hemorrhage
F7	Cerebrovascular accident	31424491
F7	Thromboembolism	20172985
F7	Vascular Diseases	9420338
F7	Venous Thrombosis	16378835
F7	Vitamin K Deficiency	17202767
F7	B-Cell Lymphomas	30178850
F7	Peripheral Vascular Diseases	17938795
F7	Deep Vein Thrombosis	14967414
F7	Intracranial Hemorrhage	20172985
F7	Prothrombin time increased
F7	Arterial thrombosis	12714830
F7	Thrombosis of cerebral veins	22136731
F7	Acute myocardial infarction	16113835
F7	Low density lipoprotein cholesterol measurement	23063622
F7	Triglycerides measurement	23063622
F7	Hepatoblastoma	10233895
F7	Muscle hematoma
F7	Sepsis	3660344
F7	Abnormal umbilical cord
F7	Ornithine carbamoyltransferase deficiency	19364077
F7	Endotoxemia	11092686
F7	High density lipoprotein measurement	23063622
F7	Increased tendency to bruise
F7	Serum HDL cholesterol measurement	23063622
F7	Serum LDL cholesterol measurement	23063622
F7	Hereditary factor VIII deficiency disease with inhibitor	30705032
F7	Brain hemorrhage	16159073
F7	Breast Carcinoma	19996301
F7	Hemophilia, NOS	28589615
F7	Colon Carcinoma	23494077
[truncated: 394 more rows]

## Sheet: 1e
Supplementary Table 1e. Variable proteins were annotated using DisGeNET database.
Gene_set	Term	Overlap	P-value	Adjusted P-value	Old P-value	Old Adjusted P-value	Odds Ratio	Combined Score	Genes
DisGeNET	Cardiovascular Diseases	42/786	2.92e-16	1.13e-12	0	0	5.42	193.93	CRP;PON3;APCS;CFH;ROCK1;PON1;LCAT;FBLN1;THBS1;KNG1;C4B;CST3;EFNB2;APOM;APOH;DYM;APOE;APOL1;PLTP;HABP2;GPX3;SERPINF1;F12;IGFBP3;ADIPOQ;APOA2;PRG4;APOA4;HBA1;F2;RMC1;SELP;CDK8;PROC;COL4A2;APOC2;ALB;APOC1;SAA1;PECAM1;SHBG;S100A9
DisGeNET	Myocardial Infarction	41/965	1.42e-12	2.75e-09	0	0	4.2	114.58	CRP;SERPINA3;CFH;PON1;LCAT;F13A1;C8B;C8A;THBS1;SERPINA4;KNG1;C2;SERPINA5;C4B;CST3;C7;APOH;TIMP2;APOD;APOE;APOL1;GSN;SERPIND1;ADIPOQ;APOA2;APOA4;F2;IGF2R;RMC1;SELP;COL4A2;SELL;ALB;APOC1;LCN2;BCL2;PECAM1;F13B;HRG;SHBG;S100A9
DisGeNET	Coronary Artery Disease	41/980	2.32e-12	3e-09	0	0	4.13	110.62	CRP;PON3;APCS;CFH;PON1;LCAT;F13A1;IRS2;PEPD;THBS1;KNG1;C2;CST3;CDH5;VTN;APOM;S100A12;DYM;APOD;APOE;APOL1;GC;PLTP;SERPINF1;F12;ADIPOQ;APOA2;APOA4;F2;IGF2R;SELP;COL4A2;SELL;ALB;APOC1;SAA1;LCN2;BCL2;PECAM1;SHBG;S100A9
DisGeNET	Liver Cirrhosis	33/682	9.34e-12	9.04e-09	0	0	4.69	119.22	C1QB;CRP;PON1;CD5L;SERPINA6;CLU;THBS1;RXFP2;VTN;XPO4;APOH;TIMP2;APOE;GC;HABP2;SERPINB3;ABCC4;LUM;SERPINF1;IGFBP3;ADIPOQ;IGFBP2;F2;GRIN2B;IGF2R;RMC1;SELP;AZGP1;ALB;LCN2;BCL2;PECAM1;S100A9
DisGeNET	Inflammation	26/428	1.28e-11	9.94e-09	0	0	5.85	146.72	CRP;SERPINA3;APCS;ITIH2;PON1;CLU;THBS1;KNG1;C4B;CST3;C4A;VTN;APOM;S100A12;APOD;SERPINB3;SERPINF1;ADIPOQ;APOA4;F2;SELP;PROC;SAA1;LCN2;PECAM1;S100A9
DisGeNET	Atherosclerosis	42/1133	5.75e-11	3.71e-08	0	0	3.63	85.59	CRP;ITIH4;PON3;APCS;CFH;PON1;CD5L;LCAT;F13A1;IRS2;CLU;THBS1;KNG1;CST3;VTN;APOM;APOH;S100A12;DYM;APOE;APOL1;GC;PLTP;HABP2;SERPIND1;IGFBP3;ADIPOQ;APOA2;APOA4;LYZ;F2;RMC1;SELP;APOC2;ALB;APOC1;SAA1;LCN2;BCL2;PECAM1;SHBG;S100A9
DisGeNET	Coronary heart disease	37/912	7.63e-11	4.22e-08	0	0	3.93	91.65	CRP;PON3;CFH;PON1;LCAT;F13A1;IRS2;CLU;THBS1;KNG1;CST3;APOM;S100A12;APOD;APOE;GC;PLTP;SERPINF1;F12;IGFBP3;ADIPOQ;APOA2;APOC4;APOA4;F2;SELP;PROC;COL4A2;SELL;APOC2;ALB;APOC1;LCN2;BCL2;PECAM1;SHBG;S100A9
DisGeNET	Coronary Arteriosclerosis	33/759	1.55e-10	6.91e-08	0	0	4.18	94.4	CRP;PON3;APCS;CFH;PON1;LCAT;F13A1;IRS2;THBS1;KNG1;CST3;APOM;S100A12;APOD;APOE;GC;PLTP;LUM;SERPINF1;F12;ADIPOQ;APOA2;APOA4;F2;SELP;SELL;ALB;APOC1;LCN2;BCL2;PECAM1;SHBG;S100A9
DisGeNET	Angioedemas, Hereditary	8/23	1.61e-10	6.91e-08	0	0	45.4	1023.66	CRP;C4B;F12;ALB;SERPINA4;KNG1;SERPINA5;C2
DisGeNET	Arteriosclerosis	39/1086	7.71e-10	2.98e-07	0	0	3.47	72.77	CRP;ITIH4;PON3;CFH;PON1;CD5L;LCAT;F13A1;IRS2;CLU;THBS1;KNG1;CST3;VTN;APOM;APOH;S100A12;DYM;APOE;APOL1;GC;PLTP;HABP2;SERPIND1;ADIPOQ;APOA2;APOA4;LYZ;F2;RMC1;SELP;APOC2;ALB;SAA1;LCN2;BCL2;PECAM1;SHBG;S100A9
DisGeNET	Liver neoplasms	43/1320	1.82e-09	6.4e-07	0	0	3.16	63.58	CRP;SERPINA3;APCS;PON1;CFI;AFM;IRS2;SERPINA6;CLU;THBS1;KNG1;C2;SERPINA5;C4B;EFNB2;VTN;APOM;APOH;TIMP2;APOE;APOL1;SERPINB3;ABCC4;SERPIND1;CDX2;GPX3;SERPINF1;IGFBP3;IGFBP2;APOC4;LYZ;F2;IGF2R;IFT88;GJB2;PROC;APOC2;ALB;LCN2;BCL2;HRG;SHBG;S100A9
DisGeNET	Diabetes Mellitus	46/1506	3.43e-09	1.11e-06	0	0	2.97	57.93	CRP;SERPINA3;APCS;CFH;ROCK1;FLT3;PON1;IRS2;CLU;THBS1;KNG1;TPGS2;C2;CST3;CA1;APOM;APMAP;APOH;TIMP2;S100A12;DYM;APOE;APOL1;GC;B2M;PLTP;HABP2;MUC16;GPX3;SERPINF1;IGFBP3;ADIPOQ;IGFBP2;APOA2;APOA4;HBA1;LYZ;F2;IGF2R;SELP;SELL;ALB;LCN2;BCL2;SHBG;S100A9
DisGeNET	Endometriosis	30/748	7.41e-09	2.1e-06	0	0	3.79	70.93	ROCK1;C1R;PON1;CFI;RASL11A;FBLN1;IRS2;THBS1;C2;VTN;FGF9;C9;TIMP2;APOE;GC;B2M;ABCC4;MUC16;GPX3;SERPINF1;IGFBP3;ADIPOQ;APOA2;MED4;F2;GJB2;SELL;ALB;BCL2;CD226
DisGeNET	Deep Vein Thrombosis	12/109	7.6e-09	2.1e-06	0	0	10.7	199.46	SELP;CRP;PROC;SELL;SERPIND1;PECAM1;F13A1;F13B;F2;HABP2;KNG1;SERPINA5
DisGeNET	Obesity	53/1960	1.19e-08	3.07e-06	0	0	2.65	48.42	FLT3;IRS2;SERPINA6;SERPINA4;GPX3;SERPINF1;IGFBP3;ADIPOQ;IGFBP2;APOA2;APOA4;F2;ATRN;AZGP1;PECAM1;FETUB;S100A9;CRP;PON3;NUFIP1;CFH;ROCK1;PON1;CD5L;LCAT;MTIF3;HPT;THBS1;NAPG;KNG1;CST3;ATP5F1A;APOM;APOH;S100A12;APOD;APOE;APOL1;GC;PLTP;CDX2;PCDH9;PRG4;RMC1;SELP;CDK8;MC5R;ALB;APOC1;SAA1;LCN2;BCL2;SHBG
DisGeNET	Kidney Diseases	27/638	1.46e-08	3.54e-06	0	0	3.97	71.66	CRP;NRP2;CFH;PON1;LCAT;IRS2;CLU;THBS1;KNG1;CST3;EFNB2;CA1;APOE;APOL1;B2M;SERPINF1;IGFBP3;ADIPOQ;APOA4;HBA1;LYZ;COL4A2;SELL;ALB;SAA1;LCN2;BCL2
DisGeNET	Alzheimer's Disease	53/1981	1.7e-08	3.88e-06	0	0	2.62	46.89	SERPINA3;PZP;F13A1;IRS2;CLU;C4B;C4A;NETO1;TIMP2;ABCC4;SERPINF1;IGFBP3;APOA2;APOA4;F2;PECAM1;DSG1;IGFALS;MASP1;S100A9;CRP;PON3;APCS;CFH;ROCK1;PON1;CD5L;KNG1;C2;CPN1;CST3;ATP5F1A;APOM;C9;S100A12;APOD;APOE;ATP9B;PLTP;SLC14A2;GSN;LYZ;GRIN2B;IGF2R;APOC2;ALB;APOC1;LCN2;BCL2;CRYL1;F13B;SHBG;ITM2B
DisGeNET	Liver diseases	26/605	2.03e-08	4.36e-06	0	0	4.02	71.29	CRP;ITIH4;SERPINA3;KDM5D;CFH;PON1;LCAT;CLU;CST3;APOE;SERPINB3;ABCC4;SERPIND1;LUM;SERPINF1;IGFBP3;ADIPOQ;IGFBP2;LYZ;F2;SELP;ALB;LCN2;BCL2;MASP1;S100A9
DisGeNET	AURAL ATRESIA, CONGENITAL	9/59	3.31e-08	6.49e-06	0	0	15.4	264.53	CST3;APCS;GSN;PON1;DYM;APOE;F2;CLU;ITM2B
DisGeNET	Liver Cirrhosis, Experimental	30/800	3.35e-08	6.49e-06	0	0	3.52	60.64	C1QB;SERPINA3;C1QA;CD5L;AFM;SERPINA6;FRY;SERPINA4;KNG1;CDH5;C7;APMAP;TIMP2;GC;PLTP;ARL11;GSN;LUM;IGFBP3;ADIPOQ;IGFBP2;APOA4;IGF2R;ATRN;COL4A2;LHFPL6;ALB;LCN2;IGFALS;S100A9
DisGeNET	Hypertensive disease	40/1309	4.28e-08	7.89e-06	0	0	2.91	49.45	CRP;SERPINA3;CFH;ROCK1;PON1;IRS2;SERPINA6;HPT;CLU;THBS1;KNG1;SERPINA5;CST3;VTN;MC2R;APOH;S100A12;DYM;APOE;APOL1;B2M;ABCC4;F12;IGFBP3;ADIPOQ;IGFBP2;APOA4;LYZ;F2;MEX3C;SELP;PROC;SELL;ALB;APOC1;LCN2;BCL2;SHBG;ITM2B;CBLN2
DisGeNET	Hypertriglyceridemia	13/156	5.28e-08	9.01e-06	0	0	7.86	131.65	CRP;IGFBP3;ADIPOQ;PON1;APOA2;APOC4;APOA4;CST3;APOC2;ALB;APOC1;APOE;PLTP
DisGeNET	Diabetes	39/1267	5.35e-08	9.01e-06	0	0	2.93	49.03	CRP;SERPINA3;APCS;CFH;ROCK1;FLT3;PON1;IRS2;CLU;THBS1;KNG1;TPGS2;CST3;APOM;APOH;TIMP2;S100A12;DYM;APOE;APOL1;GC;B2M;PLTP;HABP2;SERPINF1;IGFBP3;ADIPOQ;IGFBP2;APOA2;APOA4;HBA1;LYZ;F2;IGF2R;SELP;SELL;ALB;LCN2;SHBG
DisGeNET	Thrombophilia	10/83	5.8e-08	9.36e-06	0	0	11.7	195.38	PROC;SERPIND1;APOH;F12;ALB;F13A1;APOE;F2;HRG;HABP2
DisGeNET	Cholesteryl Ester Transfer Protein Deficiency	6/19	6.68e-08	1.03e-05	0	0	38.9	643.51	CRP;APOA2;LCAT;APOA4;APOE;PLTP
DisGeNET	Diabetes Mellitus, Non-Insulin-Dependent	46/1671	8.12e-08	1.21e-05	0	0	2.65	43.2	CRP;CFH;ROCK1;PON1;IRS2;PEPD;FRY;CLU;KNG1;C4B;CST3;EFNB2;C4A;VTN;APOM;TIMP2;APOD;APOE;APOL1;GC;B2M;PLTP;CDX2;SERPINF1;IGFBP3;ADIPOQ;IGFBP2;APOA2;APOC4;APOA4;HBA1;F2;IGF2R;RMC1;SELP;AZGP1;SELL;APOC2;MC5R;ALB;LCN2;BCL2;FETUB;MASP1;SHBG;S100A9
DisGeNET	Amyloid nephropathy	6/20	9.44e-08	1.35e-05	0	0	36.2	584.98	APCS;GSN;APOA2;SAA1;APOE;LYZ
DisGeNET	Hyperlipidemia	15/231	1.37e-07	1.89e-05	0	0	6.03	95.33	CRP;SERPIND1;ADIPOQ;PON1;APOA2;LCAT;APOA4;LYZ;F2;APOC2;ALB;APOC1;APOF;SAA1;APOE
DisGeNET	Plaque, Amyloid	15/234	1.62e-07	2.16e-05	0	0	5.95	93.01	SERPINA3;APCS;ABCC4;GSN;LYZ;CLU;CST3;ALB;SAA1;BCL2;S100A12;APOE;B2M;S100A9;ITM2B
DisGeNET	Cerebrovascular accident	28/767	1.74e-07	2.23e-05	0	0	3.4	52.92	CRP;PON3;SERPINA3;CFH;PON1;F13A1;THBS1;C4B;CST3;TIMP2;APOD;APOE;APOL1;HABP2;GPX3;F12;IGFBP3;HBA1;F2;GRIN2B;RMC1;SELP;COL4A2;SELL;ALB;LCN2;BCL2;IGFALS
DisGeNET	Antibody Deficiency Syndrome	6/22	1.78e-07	2.23e-05	0	0	31.6	491.72	C1QB;C4A;CFH;C9;C8B;C8A
DisGeNET	Metabolic Syndrome X	23/547	2.06e-07	2.49e-05	0	0	3.89	59.91	CRP;SLC14A2;SERPINF1;IGFBP3;PON1;ADIPOQ;IGFBP2;APOA2;APOC4;LCAT;IRS2;APOA4;SERPINA6;F2;THBS1;VTN;AZGP1;APOH;ALB;APOC1;APOE;GC;SHBG
DisGeNET	Kidney Failure, Acute	17/309	2.16e-07	2.54e-05	0	0	5.08	78	CRP;CFH;IGFBP3;CD5L;IGFBP2;AFM;CLU;SERPINA4;KNG1;CST3;ALB;TIMP2;LCN2;BCL2;APOE;GC;B2M
DisGeNET	Mild cognitive disorder	12/149	2.52e-07	2.87e-05	0	0	7.54	114.54	CRP;CST3;IGFBP3;APOC2;PON1;APOC1;LCN2;BCL2;IGFALS;APOE;CLU;RMC1
DisGeNET	Hepatitis	17/316	2.97e-07	3.12e-05	0	0	4.96	74.58	SERPINB3;CRP;PGLYRP2;ADIPOQ;APOA2;VASN;IGF2R;KNG1;SELP;VTN;SETBP1;ALB;LCN2;BCL2;PECAM1;APOE;HABP2
DisGeNET	Membranoproliferative Glomerulonephritis, Type III	2022-06-04	2.98e-07	3.12e-05	0	0	167	2516.17	C1QA;CFH;PON1;ALB
DisGeNET	Generalized amyloid deposition	2022-06-04	2.98e-07	3.12e-05	0	0	167	2516.17	CST3;GSN;LYZ;B2M
DisGeNET	Diabetic Nephropathy	23/560	3.11e-07	3.17e-05	0	0	3.79	56.85	ROCK1;SERPINF1;PON1;ADIPOQ;IRS2;HBA1;LYZ;THBS1;KNG1;CST3;SELP;PROC;SELL;ALB;APOC1;TIMP2;SAA1;LCN2;BCL2;APOE;APOL1;SHBG;S100A9
DisGeNET	Kidney Failure, Chronic	20/436	3.41e-07	3.39e-05	0	0	4.23	62.95	CRP;CFH;LUM;PON1;ADIPOQ;LCAT;F2;HPT;CLU;KNG1;CST3;EFNB2;C6;ALB;TIMP2;LCN2;BCL2;APOE;APOL1;S100A9
DisGeNET	Vascular Diseases	19/400	4e-07	3.82e-05	0	0	4.37	64.42	CRP;SERPINA3;ABCC4;ECM1;CFH;PON1;ADIPOQ;F2;CLU;THBS1;CST3;SELP;VTN;APOH;ALB;PECAM1;DYM;APOE;S100A9
DisGeNET	Presenile dementia	18/361	4.04e-07	3.82e-05	0	0	4.59	67.57	CRP;ITIH4;SERPINA3;PON1;PZP;F2;CLU;THBS1;IGF2R;CST3;ATP5F1A;ALB;APOC1;BCL2;APOE;IGFALS;SHBG;ITM2B
DisGeNET	Chronic liver disease	11/128	4.19e-07	3.86e-05	0	0	8.06	118.44	SERPINB3;IGFBP3;ALB;PON1;BCL2;APOE;SHBG;F2;GC;THBS1;HABP2
DisGeNET	Systemic amyloidosis	5/14	4.37e-07	3.94e-05	0	0	46.7	683.69	APCS;GSN;APOA4;LYZ;B2M
DisGeNET	Acute Coronary Syndrome	15/254	4.65e-07	4.09e-05	0	0	5.45	79.4	CRP;GSN;F12;PON1;ADIPOQ;F2;CLU;CST3;SELP;SELL;ALB;TIMP2;BCL2;APOE;S100A9
DisGeNET	Lupus Erythematosus, Systemic	34/1112	5e-07	4.3e-05	0	0	2.86	41.5	C1QB;CRP;APCS;C1QA;CFH;C1R;PON1;PEPD;C8A;CLU;KNG1;C2;C4B;C4A;APOM;C6;APOH;APOE;APOL1;B2M;SERPINB3;LUM;IGFBP3;LYZ;F2;SELP;SELL;ALB;LCN2;BCL2;PECAM1;CD226;MASP1;S100A9
DisGeNET	Hyperlipoproteinemias	7/42	6.19e-07	5.21e-05	0	0	16.9	242.03	CRP;APOC2;PON1;ADIPOQ;ALB;LCAT;APOE
DisGeNET	Primary Systemic Amyloidosis	5/15	6.5e-07	5.35e-05	0	0	42	598.67	APCS;GSN;APOA4;LYZ;B2M
DisGeNET	Membranoproliferative Glomerulonephritis, Type I	2022-07-04	6.88e-07	5.44e-05	0	0	112	1583.84	C1QA;CFH;PON1;ALB
DisGeNET	COMPLEMENT COMPONENT 2 DEFICIENCY	2022-07-04	6.88e-07	5.44e-05	0	0	112	1583.84	C4B;C4A;CFH;C2
DisGeNET	Complement deficiency disease	5/16	9.36e-07	7.25e-05	0	0	38.2	530.28	C4A;C6;C7;C1R;C2
DisGeNET	Venous Thrombosis	9/89	1.23e-06	9.31e-05	0	0	9.58	130.46	SELP;C4A;PROC;GPX3;F12;SAA1;F13A1;F13B;F2
DisGeNET	Dementia, familial Danish	2022-08-04	1.36e-06	0.0001	0	0	83.7	1130.59	CST3;GSN;CLU;ITM2B
DisGeNET	Ischemic stroke	18/393	1.37e-06	0.0001	0	0	4.19	56.57	CRP;SERPINA3;CFH;GPX3;F12;PON1;ADIPOQ;F13A1;F2;SELP;COL4A2;APOH;TIMP2;SAA1;PECAM1;APOE;APOL1;HABP2
DisGeNET	Cerebrovascular Disorders	12/177	1.6e-06	0.000113	0	0	6.25	83.43	SELP;CRP;CST3;SERPINA3;COL4A2;PON1;PECAM1;F13A1;APOA4;APOE;F2;THSD1
DisGeNET	Periodic Fever Syndrome	6/31	1.61e-06	0.000113	0	0	20.2	270.05	CST3;GSN;APOC2;APOA2;LYZ;B2M
DisGeNET	Acute myocardial infarction	14/246	1.75e-06	0.000119	0	0	5.21	69.12	CRP;SERPINA3;PON1;HBA1;F2;C4B;CST3;SELP;C4A;VTN;LCN2;BCL2;FETUB;APOE
DisGeNET	Diabetic Retinopathy	14/246	1.75e-06	0.000119	0	0	5.21	69.12	CRP;SERPINA3;CFH;SERPINF1;PON1;ADIPOQ;UCHL3;THBS1;SELP;VTN;SELL;ALB;PECAM1;APOE
DisGeNET	Proteinuria	12/183	2.26e-06	0.000151	0	0	6.03	78.37	VTN;C6;CFH;MUC16;ADIPOQ;ALB;SAA1;LCAT;APOE;LYZ;CLU;B2M
DisGeNET	Membranoproliferative Glomerulonephritis, Type II	2022-09-04	2.43e-06	0.000159	0	0	67	865.7	C1QA;CFH;PON1;ALB
DisGeNET	Hypercholesterolemia, Familial	11/153	2.47e-06	0.000159	0	0	6.64	85.69	SELP;CRP;CFH;APOC2;ADIPOQ;PON1;APOA2;F13A1;LCAT;APOA4;APOE
DisGeNET	Thrombosis	9/97	2.54e-06	0.000161	0	0	8.71	112.22	C4B;SELP;CRP;PROC;FLT3;APOH;PECAM1;F13A1;F2
DisGeNET	Malnutrition	13/224	3.33e-06	0.000208	0	0	5.31	66.93	CRP;CFH;IGFBP3;ADIPOQ;PON1;C2;CST3;APOC2;ALB;SAA1;LCN2;APOE;IGFALS
DisGeNET	Endothelial dysfunction	14/261	3.5e-06	0.000215	0	0	4.89	61.48	CRP;ROCK1;SERPINF1;PON1;ADIPOQ;SELP;CDH5;SELL;APOH;ALB;LCN2;PECAM1;APOE;S100A9
DisGeNET	Renal Insufficiency	14/262	3.66e-06	0.000221	0	0	4.87	61.01	CRP;GSN;CFI;ADIPOQ;CD5L;LCAT;APOA4;SELP;ALB;LCN2;BCL2;APOE;APOL1;B2M
DisGeNET	Pulmonary Embolism	8/77	3.95e-06	0.000235	0	0	9.84	122.44	CRP;SELP;PROC;ALB;F13A1;APOE;F2;CBLN2
DisGeNET	Lewy Body Disease	10/132	4.46e-06	0.000261	0	0	7	86.23	CST3;SERPINA3;BCL2;PECAM1;MASP1;IGFALS;APOE;UCHL3;IGF2R;RMC1
DisGeNET	Prion Diseases	8/79	4.79e-06	0.000277	0	0	9.56	117.12	SERPINA3;APCS;GSN;C4BPA;IGFALS;APOE;CLU;ITM2B
DisGeNET	Cirrhosis	18/432	5.17e-06	0.000294	0	0	3.79	46.12	SERPINB3;ABCC4;SERPINF1;PON1;F2;GRIN2B;CLU;THBS1;RXFP2;RMC1;APOH;ALB;LCN2;BCL2;PECAM1;APOE;S100A9;HABP2
DisGeNET	Hyperlipidemia, Familial Combined	8/81	5.79e-06	0.000325	0	0	9.3	112.15	SELP;IGFBP2;ADIPOQ;PON1;ALB;APOA2;APOA4;APOE
DisGeNET	IGA Glomerulonephritis	13/236	5.88e-06	0.000325	0	0	5.02	60.43	C1QB;C1QA;CFH;HPT;C2;COL4A2;SELL;GPR183;ALB;LCN2;BCL2;APOE;APOL1
DisGeNET	Adverse reaction to drug	8/82	6.35e-06	0.000341	0	0	9.17	109.78	CST3;ABCC4;ALB;AFM;LCN2;GC;CLU;B2M
DisGeNET	Drug toxicity	8/82	6.35e-06	0.000341	0	0	9.17	109.78	CST3;ABCC4;ALB;AFM;LCN2;GC;CLU;B2M
DisGeNET	Hyperlipoproteinemia Type IIb	5/23	6.73e-06	0.000357	0	0	23.3	277.9	IGFBP2;PON1;APOA2;APOA4;APOE
DisGeNET	Arthritis	22/629	7.73e-06	0.000405	0	0	3.18	37.48	CRP;IGHM;C1R;IGFBP3;CFI;PRG4;LYZ;THBS1;SERPINA4;C4B;EFNB2;C4A;C6;SELL;TIMP2;SAA1;BCL2;PECAM1;MASP1;GC;B2M;S100A9
DisGeNET	Hemolytic-Uremic Syndrome	7/61	8.25e-06	0.000426	0	0	11	128.33	APCS;CFH;CFI;ALB;SAA1;C4BPA;CLU
DisGeNET	Cerebral Amyloid Angiopathy, Hereditary	2022-12-04	9.28e-06	0.000467	0	0	41.8	484.91	CST3;GSN;APOE;ITM2B
DisGeNET	Lecithin Acyltransferase Deficiency	2022-12-04	9.28e-06	0.000467	0	0	41.8	484.91	ALB;APOA2;LCAT;APOE
DisGeNET	Tangier Disease	5/25	1.04e-05	0.000517	0	0	21	240.9	APOA2;LCAT;APOA4;APOE;GPLD1
DisGeNET	Acute Kidney Insufficiency	8/88	1.08e-05	0.000528	0	0	8.48	97.04	CST3;ALB;AFM;LCN2;GC;CLU;B2M;KNG1
DisGeNET	Nephrotic Syndrome	11/181	1.24e-05	0.000599	0	0	5.54	62.55	GSN;COL4A2;MUC16;ALB;SAA1;APOA4;APOE;LYZ;APOL1;CLU;B2M
DisGeNET	Meningitis	8/90	1.27e-05	0.000608	0	0	8.28	93.28	C4B;CRP;C4A;CFH;IGFBP2;C8B;C8A;THBS1
DisGeNET	Cerebral Amyloid Angiopathy	6/44	1.35e-05	0.000638	0	0	13.3	149.2	CST3;APCS;GSN;APOE;F2;ITM2B
DisGeNET	Acute kidney injury	8/91	1.38e-05	0.000638	0	0	8.17	91.48	CST3;ALB;AFM;LCN2;GC;CLU;B2M;KNG1
DisGeNET	Arteriopathic disease	7/66	1.4e-05	0.000638	0	0	10	112.12	CRP;SELP;GPX3;DYM;APOE;F2;APOL1
DisGeNET	Cerebral Hemorrhage	7/66	1.4e-05	0.000638	0	0	10	112.12	CST3;SERPINA3;COL4A2;IGFBP3;APOH;BCL2;APOE
DisGeNET	Rheumatoid Arthritis	43/1832	1.46e-05	0.000653	0	0	2.19	24.41	CRP;CFH;PON1;LCAT;F13A1;CLU;THBS1;KNG1;MALT1;C2;C4B;CST3;EFNB2;C4A;VTN;CA1;APOM;TIMP2;APOE;GC;ABCC4;GSN;SERPINF1;IGFBP3;ADIPOQ;APOA2;PRG4;LYZ;F2;RMC1;SELP;LRG1;PROC;SELL;ALB;SAA1;LCN2;BCL2;PECAM1;F13B;CD226;SHBG;S100A9
DisGeNET	Pre-Eclampsia	10/151	1.47e-05	0.000653	0	0	6.05	67.33	SELP;CRP;SELL;SERPIND1;ADIPOQ;PON1;TIMP2;HBA1;F2;CLU
DisGeNET	Disseminated Intravascular Coagulation	6/45	1.54e-05	0.000676	0	0	13	143.64	VTN;PROC;SERPIND1;APOH;F13A1;F2
DisGeNET	Hyperlipoproteinemia Type IIa	10/152	1.55e-05	0.000676	0	0	6.01	66.51	SELP;CRP;ITIH4;APOC2;ALB;PON1;APOA2;LCAT;APOA4;APOE
DisGeNET	Age related macular degeneration	16/381	1.59e-05	0.000683	0	0	3.8	41.94	CRP;ECM1;CFH;SERPINF1;PON1;CFI;C4BPA;C2;CST3;C4A;VTN;C9;ALB;LCN2;F13B;APOE
DisGeNET	Hyperthyroidism	9/123	1.78e-05	0.000759	0	0	6.71	73.42	AZGP1;CA1;C6;ADIPOQ;ALB;PON1;APOA2;SHBG;SERPINA6
DisGeNET	Steatohepatitis	20/568	1.85e-05	0.000777	0	0	3.19	34.74	CRP;PGLYRP2;LUM;SERPINF1;PON1;ADIPOQ;APOC4;IRS2;SERPINA6;F2;XPO4;ALB;APOC1;LCN2;BCL2;FETUB;APOD;APOE;GC;SHBG
DisGeNET	Disease of capillaries	5/28	1.87e-05	0.000779	0	0	18.3	198.76	CRP;SELP;CFH;PON1;APOE
DisGeNET	Peripheral Arterial Diseases	9/124	1.9e-05	0.000783	0	0	6.66	72.34	CRP;PON3;APOH;F12;PON1;PECAM1;APOE;F2;THBS1
DisGeNET	Chronic kidney disease stage 5	16/387	1.92e-05	0.000783	0	0	3.73	40.54	CRP;CFH;ADIPOQ;LCAT;F2;HPT;KNG1;CST3;EFNB2;C6;ALB;TIMP2;LCN2;BCL2;APOE;APOL1
DisGeNET	Renal glomerular disease	9/126	2.16e-05	0.000872	0	0	6.54	70.26	VTN;CFH;ALB;BCL2;PECAM1;APOE;HBA1;LYZ;APOL1
DisGeNET	Sepsis	19/528	2.23e-05	0.000891	0	0	3.25	34.82	CRP;GSN;CFH;SERPINF1;ACOD1;F2;KNG1;SELP;PROC;SELL;ALB;APOC1;TIMP2;SAA1;LCN2;BCL2;DYM;HRG;S100A9
DisGeNET	Colonic Neoplasms	24/777	2.31e-05	0.000914	0	0	2.8	29.94	SERPINB3;CRP;ITIH4;ABCC4;CFH;CDX2;ROCK1;IGFBP3;IGFBP2;CABLES1;IRS2;CLU;SERPINA4;EFNB2;CNN1;LRG1;RGCC;TIMP2;SAA1;LCN2;BCL2;INTS6;B2M;S100A9
DisGeNET	Amyloidosis	25/832	2.45e-05	0.000959	0	0	2.73	28.99	CRP;SERPINA3;APCS;ROCK1;PON1;CLU;CST3;VTN;S100A12;APOD;APOE;B2M;PLTP;GSN;APOA2;APOA4;LYZ;GRIN2B;IGF2R;APOC2;ALB;SAA1;BCL2;S100A9;ITM2B
DisGeNET	Activated Protein C Resistance	5/30	2.66e-05	0.00102	0	0	16.8	176.93	PROC;APOH;F2;HRG;SHBG
DisGeNET	AIDS-Associated Nephropathy	5/30	2.66e-05	0.00102	0	0	16.8	176.93	ITIH4;CFH;LCN2;APOE;APOL1
DisGeNET	Hemangioma	8/100	2.75e-05	0.00105	0	0	7.37	77.4	NRP2;SERPINF1;IGFBP3;TIMP2;PECAM1;CLU;THBS1;IGF2R
DisGeNET	Premature coronary artery disease	6/50	2.87e-05	0.00108	0	0	11.5	120.18	SELP;APOA2;APOA4;APOE;F2;THBS1
DisGeNET	Infection	18/491	2.89e-05	0.00108	0	0	3.31	34.55	CRP;APCS;CFH;PON1;ADIPOQ;PEPD;IGF2R;C2;EFNB2;C4A;APOM;C6;SELL;APOH;APOC1;SAA1;BCL2;APOE
DisGeNET	Rectal Carcinoma	13/275	2.99e-05	0.0011	0	0	4.26	44.4	CRP;ABCC4;TEX30;CDX2;GPX3;IGFBP3;IRS2;CDK8;CA1;TIMP2;LCN2;BCL2;APOE
DisGeNET	Overweight	12/237	3.11e-05	0.00114	0	0	4.57	47.43	CRP;CDK8;IGFBP3;ADIPOQ;ALB;PON1;LCN2;PRG4;IRS2;APOE;SHBG;THBS1
DisGeNET	Spermatogenic Failure, Nonobstructive, Y-Linked	4/16	3.29e-05	0.00118	0	0	27.9	287.94	DDX3Y;KDM5D;RPS4Y2;CDY1
DisGeNET	Cerebral Atherosclerosis	2022-06-03	3.32e-05	0.00118	0	0	83.4	859.64	CRP;PON1;APOE
DisGeNET	Malattia Leventinese	2022-06-03	3.32e-05	0.00118	0	0	83.4	859.64	ECM1;CFH;CFI
DisGeNET	Fibrosis, Liver	19/544	3.35e-05	0.00118	0	0	3.15	32.45	C1QB;CRP;LUM;SERPINF1;IGFBP2;SERPINA6;F2;CLU;THBS1;VTN;ALB;TIMP2;LCN2;BCL2;FETUB;APOE;MASP1;GC;HABP2
DisGeNET	Cystic Fibrosis	20/593	3.4e-05	0.00119	0	0	3.04	31.32	CRP;SERPINA3;IGHM;IGFBP3;PON1;CFI;HBA1;THBS1;KNG1;VTN;GJB2;SELL;ALB;BCL2;PECAM1;S100A12;CD226;APOE;GC;S100A9
DisGeNET	Meniere Disease	5/32	3.69e-05	0.00128	0	0	15.6	158.73	CFH;APOH;SERPINF1;PON1;GC
DisGeNET	Peripheral Vascular Diseases	7/77	3.87e-05	0.00132	0	0	8.45	85.87	F12;PON1;ALB;APOE;F2;SHBG;THBS1
DisGeNET	Ulcerative Colitis	26/914	4.23e-05	0.00143	0	0	2.58	26.01	CRP;ECM1;PON1;USP12;CLU;KNG1;CA1;APOH;S100A12;APOE;B2M;ABCC4;CDX2;SERPINF1;APOA4;LYZ;F2;LRG1;SELL;ALB;SAA1;LCN2;BCL2;PECAM1;CD226;S100A9
DisGeNET	Stenosis	4/17	4.26e-05	0.00143	0	0	25.7	259.12	CRP;CST3;PECAM1;APOE
DisGeNET	Insulin Sensitivity	6/54	4.48e-05	0.00148	0	0	10.5	105.45	GPX3;IGFBP2;ADIPOQ;IRS2;IGFALS;PLTP
DisGeNET	Nonalcoholic Steatohepatitis	11/208	4.49e-05	0.00148	0	0	4.77	47.76	PGLYRP2;CFH;ROCK1;LUM;ADIPOQ;BCL2;IRS2;APOE;HBA1;LYZ;F2
DisGeNET	Glomerulonephritis	11/209	4.69e-05	0.00154	0	0	4.75	47.31	SELP;CRP;C4A;APCS;CNN1;C6;CFH;SELL;CFI;ALB;BCL2
DisGeNET	Liver carcinoma	68/3592	4.74e-05	0.00154	0	0	1.82	18.14	SERPINA3;IRS2;SERPINA6;CLU;SERPINA4;SERPINA5;C4B;SOX1;XPO4;TIMP2;SERPINB3;ABCC4;GPX3;SERPINF1;IGFBP3;ADIPOQ;IGFBP2;APOA2;APOA4;F2;AZGP1;IFT88;PECAM1;FETUB;CD226;S100A9;CRP;APCS;ROCK1;PON1;CFI;AFM;FBLN1;THBS1;KNG1;C2;EFNB2;VTN;CNN1;CLEC3B;APOM;C6;C9;APOH;APOD;APOE;APOL1;YES1;GSN;SERPIND1;CDX2;APOC4;RAB27B;LYZ;VASN;IGF2R;GJB2;LRG1;PROC;APOC2;ALB;SAA1;LCN2;BCL2;CRYL1;INTS6;HRG;SHBG
DisGeNET	Heart failure	24/814	4.85e-05	0.00156	0	0	2.67	26.51	CRP;SERPINA3;APCS;GSN;ROCK1;MUC16;LUM;PON1;ADIPOQ;HBA1;THBS1;KNG1;RMC1;CST3;SELP;CNN1;ATP5F1A;ALB;APOC1;TIMP2;LCN2;BCL2;APOE;GC
DisGeNET	Abortion, Tubal	8/109	5.13e-05	0.00164	0	0	6.71	66.3	SERPINB3;ECM1;IGFBP3;TIMP2;FETUB;CD226;APOE;HABP2
DisGeNET	Drug-Induced Liver Disease	15/376	5.27e-05	0.00167	0	0	3.58	35.29	ABCC4;GSN;PON1;ADIPOQ;PZP;HBA1;SERPINA6;CLU;KNG1;APOH;ALB;LCN2;APOE;GC;S100A9
DisGeNET	Thrombosis of cerebral veins	4/18	5.42e-05	0.00171	0	0	23.9	234.81	PROC;GPX3;APOE;F2
DisGeNET	Alzheimer Disease, Late Onset	12/252	5.64e-05	0.00174	0	0	4.28	41.88	CST3;SERPINA3;ATP5F1A;CFH;APOC1;BCL2;APOD;APOA4;APOE;F2;CLU;IGF2R
DisGeNET	Dementia, familial British	2022-07-03	5.76e-05	0.00174	0	0	62.5	610.27	CST3;GSN;ITM2B
DisGeNET	Hyperthyroxinemia, Familial Dysalbuminemic	2022-07-03	5.76e-05	0.00174	0	0	62.5	610.27	ALB;GC;SHBG
DisGeNET	HYPERALPHALIPOPROTEINEMIA 1	2022-07-03	5.76e-05	0.00174	0	0	62.5	610.27	APOA4;APOE;PLTP
DisGeNET	Patau syndrome	2022-07-03	5.76e-05	0.00174	0	0	62.5	610.27	SPART;FLT3;ESD
DisGeNET	Restenosis	11/214	5.8e-05	0.00174	0	0	4.63	45.14	SELP;CRP;SERPINF1;ADIPOQ;PON1;PECAM1;S100A12;DYM;APOE;THBS1;HABP2
DisGeNET	Dyslipidemias	11/215	6.05e-05	0.0018	0	0	4.6	44.72	CRP;APOC2;ADIPOQ;ALB;PON1;DYM;LCAT;APOA4;APOE;PLTP;THBS1
DisGeNET	Thrombocythemia, Essential	9/144	6.2e-05	0.00181	0	0	5.66	54.88	SELP;CRP;VTN;SLC14A2;SERPIND1;LCN2;IRS2;F2;THBS1
DisGeNET	Impaired cognition	21/670	6.22e-05	0.00181	0	0	2.82	27.35	CRP;ITIH4;SERPINA3;CTDP1;CFH;IGFBP3;IGFBP2;PEPD;GRIN2B;CLU;RMC1;SPART;SELP;GJB2;ALB;APOC1;LCN2;BCL2;APOE;IGFALS;ITM2B
DisGeNET	Venous Thromboembolism	7/83	6.28e-05	0.00181	0	0	7.78	75.29	SELP;PROC;SERPIND1;F13A1;FBXO15;F2;HABP2
DisGeNET	Hemochromatosis	7/83	6.28e-05	0.00181	0	0	7.78	75.29	UBL3;ALB;IGFALS;APOE;SHBG;B2M;S100A9
DisGeNET	Kidney Failure	13/296	6.36e-05	0.00183	0	0	3.94	38.08	GSN;CFH;CFI;LCAT;APOA4;HPT;KNG1;APOH;ALB;LCN2;BCL2;APOE;APOL1
DisGeNET	Glomerulonephritis, Membranoproliferative	5/36	6.64e-05	0.00189	0	0	13.5	130.26	C1QA;VTN;CFH;PON1;ALB
DisGeNET	Alzheimer's Disease, Focal Onset	7/84	6.78e-05	0.0019	0	0	7.68	73.72	CST3;ATP5F1A;BCL2;APOE;F2;CLU;IGF2R
DisGeNET	Acute Confusional Senile Dementia	7/84	6.78e-05	0.0019	0	0	7.68	73.72	CST3;ATP5F1A;BCL2;APOE;F2;CLU;IGF2R
DisGeNET	Factor V Leiden mutation	6/59	7.43e-05	0.00207	0	0	9.53	90.65	VTN;PROC;SERPIND1;APOH;APOE;HABP2
DisGeNET	Alzheimer Disease, Early Onset	8/115	7.51e-05	0.00208	0	0	6.33	60.15	CST3;ATP5F1A;IGFBP3;BCL2;APOE;F2;CLU;IGF2R
DisGeNET	Autoimmune Diseases	28/1059	7.59e-05	0.00208	0	0	2.4	22.76	CRP;PON3;APCS;CFH;C1R;FLT3;CD5L;C4BPA;MALT1;C2;C4B;C4A;APOH;APOE;B2M;SERPINB3;GSN;IGFBP3;LYZ;SELL;DCT;SAA1;BCL2;PECAM1;DSG1;CD226;IGFALS;S100A9
DisGeNET	Hypoalphalipoproteinemias	4/20	8.42e-05	0.0023	0	0	20.9	196.23	CRP;LCAT;APOE;PLTP
DisGeNET	Aneurysm	9/151	8.94e-05	0.00242	0	0	5.38	50.18	CRP;CST3;CDH5;IFT88;LCN2;TIMP2;PECAM1;DYM;APOE
DisGeNET	LOW DENSITY LIPOPROTEIN CHOLESTEROL LEVEL QUANTITATIVE TRAIT LOCUS 2	2022-08-03	9.14e-05	0.00246	0	0	50	465.13	ITIH4;APOA2;APOE
DisGeNET	Fatty Liver	16/442	9.36e-05	0.0025	0	0	3.24	30.07	CRP;PON1;ADIPOQ;APOC4;SERPINA6;F2;ALB;APOC1;SAA1;LCN2;FETUB;APOD;APOE;GC;SHBG;PLTP
DisGeNET	Prostatic Neoplasms	36/1553	0.000104	0.00275	0	0	2.12	19.47	CRP;SERPINA3;NRP2;KDM5D;ROCK1;PON1;RASL11A;FBLN1;CLU;THBS1;KNG1;CST3;MC2R;FGF9;TIMP2;APOD;APOE;GC;B2M;ABCC4;GPX3;SERPINF1;IGFBP3;ADIPOQ;IGFBP2;HBA1;IGF2R;AZGP1;GJB2;LCN2;BCL2;PECAM1;CRYL1;SHBG;S100A9;ITM2B
DisGeNET	Crohn Disease	25/911	0.000106	0.00278	0	0	2.48	22.68	CRP;IGHM;ECM1;PON1;F13A1;KNG1;EFNB2;VTN;S100A12;APOE;SLC14A2;CDX2;IGFBP3;ADIPOQ;APOA4;LYZ;F2;LRG1;SELL;ALB;SAA1;LCN2;BCL2;CD226;S100A9
DisGeNET	Colorectal Carcinoma	57/2930	0.000116	0.00305	0	0	1.83	16.58	NRP2;ECM1;FLT3;IRS2;CLU;SERPINA4;CDH7;CDH5;CA1;FGF9;APMAP;TIMP2;B2M;SERPINB3;ARL11;ABCC4;GPX3;SERPINF1;IGFBP3;ADIPOQ;IGFBP2;ADGRF5;PECAM1;CD226;MASP1;S100A9;CRP;ROCK1;C1R;THSD1;THBS1;EFNB2;ATP5F1A;APOM;DYM;APOD;APOE;GC;SLC14A2;GSN;CDX2;LUM;CABLES1;RAB27B;MEX3C;GRIN2B;IGF2R;RMC1;SPART;CDK8;GJB2;LRG1;ALB;LCN2;BCL2;HRG;SHBG
DisGeNET	HEMOCHROMATOSIS, TYPE 1	6/64	0.000118	0.00306	0	0	8.71	78.81	UBL3;ALB;IGFALS;APOE;GC;B2M
DisGeNET	Degenerative polyarthritis	26/975	0.000121	0.00313	0	0	2.41	21.72	CRP;ACAA2;CLU;THBS1;SERPINA4;KNG1;C4B;EFNB2;VTN;CLEC3B;ESD;TIMP2;S100A12;APOE;APOL1;GC;B2M;ATP9B;IGFBP3;ADIPOQ;PRG4;SAA1;LCN2;BCL2;PECAM1;S100A9
DisGeNET	Hypofibrinogenemia	4/22	0.000125	0.0032	0	0	18.6	167.1	VTN;CFH;FLT3;F2
DisGeNET	exudative macular degeneration	5/41	0.000126	0.0032	0	0	11.7	104.7	CFH;C9;CFI;APOE;C2
DisGeNET	Adenocarcinoma, Tubular	8/124	0.000127	0.00322	0	0	5.84	52.37	AZGP1;CA1;FGF9;CDX2;GPX3;APOC1;BCL2;APOE
DisGeNET	Hepatoblastoma	11/234	0.000129	0.00324	0	0	4.21	37.7	SERPINB3;SETBP1;SERPINF1;IGFBP3;IGFBP2;ALB;BCL2;APOE;SERPINA6;F2;SHBG
DisGeNET	Psoriasis	23/817	0.000139	0.00347	0	0	2.53	22.48	SERPINB3;CRP;CDX2;MUC16;FLT3;PON1;F13A1;LYZ;MALT1;C2;C4B;C4A;GJB2;GPR183;SAA1;LCN2;BCL2;PECAM1;S100A12;DSG1;CD226;APOE;S100A9
DisGeNET	Microangiopathy, Diabetic	4/23	0.00015	0.00367	0	0	17.6	155.1	SERPINF1;PON1;ALB;THBS1
DisGeNET	Cognitive changes	4/23	0.00015	0.00367	0	0	17.6	155.1	CRP;CDX2;IGFBP2;APOE
DisGeNET	Complications of Diabetes Mellitus	4/23	0.00015	0.00367	0	0	17.6	155.1	IGFBP3;PON1;ALB;HBA1
DisGeNET	Hypercholesterolemia	11/239	0.000155	0.00373	0	0	4.11	36.1	SELP;CRP;APOC2;ALB;PON1;APOF;BCL2;APOA4;APOE;HBA1;CLU
DisGeNET	Hepatitis, Toxic	13/324	0.000157	0.00373	0	0	3.58	31.37	GSN;PON1;ADIPOQ;PZP;HBA1;SERPINA6;CLU;KNG1;APOH;ALB;LCN2;APOE;GC
DisGeNET	Chemical and Drug Induced Liver Injury	13/324	0.000157	0.00373	0	0	3.58	31.37	GSN;PON1;ADIPOQ;PZP;HBA1;SERPINA6;CLU;KNG1;APOH;ALB;LCN2;APOE;GC
DisGeNET	Chemically-Induced Liver Toxicity	13/324	0.000157	0.00373	0	0	3.58	31.37	GSN;PON1;ADIPOQ;PZP;HBA1;SERPINA6;CLU;KNG1;APOH;ALB;LCN2;APOE;GC
DisGeNET	Drug-Induced Acute Liver Injury	13/324	0.000157	0.00373	0	0	3.58	31.37	GSN;PON1;ADIPOQ;PZP;HBA1;SERPINA6;CLU;KNG1;APOH;ALB;LCN2;APOE;GC
DisGeNET	AMYLOIDOSIS, HEREDITARY, TRANSTHYRETIN-RELATED	5/43	0.000158	0.00374	0	0	11	96.63	GSN;ALB;LCN2;LYZ;B2M
DisGeNET	Impaired glucose tolerance	13/325	0.000162	0.0038	0	0	3.57	31.16	CRP;SERPINF1;IGFBP3;PON1;ADIPOQ;IRS2;HBA1;THBS1;APOC2;ALB;FETUB;APOE;S100A9
DisGeNET	ovarian neoplasm	25/937	0.000163	0.00381	0	0	2.4	20.95	CRP;SERPINA3;ITIH2;ROCK1;PON1;CLU;SERPINA5;VTN;SOHLH2;TIMP2;APOE;B2M;ARL11;MUC16;SERPINF1;IGFBP3;IGFBP2;CABLES1;IGF2R;GJB2;COL4A2;BCL2;PECAM1;SHBG;GPLD1
DisGeNET	Diabetic Angiopathies	6/68	0.000165	0.00382	0	0	8.15	70.96	SELL;SERPINF1;PON1;ALB;APOE;THBS1
DisGeNET	Congestive heart failure	24/883	0.000169	0.00388	0	0	2.44	21.24	CRP;SERPINA3;APCS;GSN;ROCK1;LUM;PON1;ADIPOQ;HBA1;THBS1;KNG1;RMC1;CST3;SELP;CNN1;ATP5F1A;ALB;APOC1;TIMP2;LCN2;BCL2;PECAM1;APOE;GC
DisGeNET	Chronic Obstructive Airway Disease	20/668	0.000172	0.00394	0	0	2.68	23.24	CRP;SERPINA3;CFH;CDX2;MTCL1;ADIPOQ;CD5L;FBLN1;KNG1;CST3;C4A;VTN;APOM;SELL;ALB;TIMP2;LCN2;BCL2;GC;S100A9
DisGeNET	Obesity, Visceral	5/44	0.000177	0.00401	0	0	10.8	92.95	SERPINF1;ADIPOQ;APOA2;APOE;THBS1
DisGeNET	Hepatitis, Drug-Induced	13/328	0.000177	0.00401	0	0	3.54	30.54	GSN;PON1;ADIPOQ;PZP;HBA1;SERPINA6;CLU;KNG1;APOH;ALB;LCN2;APOE;GC
DisGeNET	Angina, Unstable	6/69	0.000179	0.00402	0	0	8.02	69.18	CRP;CST3;SELP;PON1;APOE;F2
DisGeNET	Ischemia of kidney	7/98	0.00018	0.00402	0	0	6.49	56	CRP;SELL;LCN2;BCL2;PECAM1;CLU;KNG1
DisGeNET	Hyperinsulinism	14/376	0.000192	0.00425	0	0	3.32	28.41	CRP;IGFBP3;ADIPOQ;APOA2;IRS2;SERPINA6;ALB;APOC1;CRYL1;APOD;APOE;IGFALS;SHBG;PLTP
DisGeNET	Aortic Aneurysm, Abdominal	12/287	0.000192	0.00425	0	0	3.73	31.91	CST3;CRP;PROC;SELL;ADIPOQ;TIMP2;LCN2;PECAM1;DYM;APOE;THBS1;SERPINA5
DisGeNET	Pterygium	6/70	0.000194	0.00426	0	0	7.89	67.46	IGFBP3;IGFBP2;TIMP2;PECAM1;BCL2;S100A9
DisGeNET	Hepatitis C	22/782	0.000197	0.00426	0	0	2.52	21.53	SERPINB3;CRP;SERPINA3;PGLYRP2;LUM;IGFBP3;PON1;AFM;APOA2;APOC4;F2;CLU;VTN;APOH;ALB;APOC1;SAA1;BCL2;APOE;IGFALS;MASP1;HABP2
DisGeNET	Thrombus	5/45	0.000197	0.00426	0	0	10.5	89.49	CRP;SELP;PROC;FLT3;F2
DisGeNET	Drusen	5/45	0.000197	0.00426	0	0	10.5	89.49	APCS;VTN;CFH;ALB;APOE
DisGeNET	Chronic Kidney Diseases	14/379	0.000208	0.00448	0	0	3.29	27.9	CRP;CFH;PON1;IRS2;APOA4;CST3;ALB;SAA1;LCN2;BCL2;PECAM1;APOE;APOL1;S100A9
DisGeNET	Diabetes Mellitus, Insulin-Dependent	25/955	0.000218	0.00467	0	0	2.35	19.84	CRP;PON1;TPGS2;C2;C4B;C4A;APOM;ESD;S100A12;APOE;GC;B2M;YES1;GSN;ADIPOQ;APOA4;HBA1;IGF2R;SELP;SELL;GPR183;ALB;LCN2;BCL2;CD226
DisGeNET	Blood Coagulation Disorders	9/170	0.00022	0.00467	0	0	4.74	39.95	SERPINA3;GSN;COL4A2;APOH;F12;ALB;F13A1;APOE;F2
DisGeNET	Amyotrophic Lateral Sclerosis, Sporadic	8/135	0.000229	0.00484	0	0	5.33	44.68	CST3;SERPINA3;PON3;PON1;BCL2;IGFALS;APOE;CLU
DisGeNET	leukemia	41/1940	0.000244	0.00509	0	0	1.94	16.12	CRP;ITIH4;IGHM;APCS;ROCK1;FLT3;PON1;MYCBP2;C4BPA;SERPINA6;THBS1;SERPINA5;CST3;EFNB2;VTN;APOF;TIMP2;APOE;ME2;B2M;ZNF521;ABCC4;GSN;CDX2;GPX3;IGFBP3;ADIPOQ;IGFBP2;PRG4;HBA1;LYZ;SELP;RGCC;SELL;SETBP1;HMSD;ALB;LCN2;BCL2;PECAM1;S100A9
DisGeNET	Ischemia	7/103	0.000245	0.00509	0	0	6.15	51.17	CRP;GJB2;SELL;PON1;BCL2;APOE;THBS1
DisGeNET	Leg Ulcer	4/26	0.000246	0.00509	0	0	15.2	126.39	BCL2;F13A1;HBA1;F2
DisGeNET	Protein S Deficiency	4/26	0.000246	0.00509	0	0	15.2	126.39	VTN;APOH;C4BPA;F2
DisGeNET	Spontaneous abortion	8/137	0.000253	0.00521	0	0	5.25	43.46	SERPINB3;ECM1;IGFBP3;TIMP2;FETUB;CD226;APOE;HABP2
DisGeNET	Dementia	15/435	0.000261	0.00529	0	0	3.07	25.33	CRP;ITIH4;SERPINA3;PON1;PZP;CLU;THBS1;CST3;ALB;APOC1;BCL2;APOE;IGFALS;SHBG;ITM2B
DisGeNET	Alport Syndrome, X-Linked	2022-11-03	0.000262	0.00529	0	0	31.3	257.72	CFH;PON1;APOE
DisGeNET	Activated Partial Thromboplastin Time measurement	2022-11-03	0.000262	0.00529	0	0	31.3	257.72	F12;HRG;KNG1
DisGeNET	Pain	16/484	0.000263	0.00529	0	0	2.94	24.28	CRP;ITIH4;PON3;IGHM;ABCC4;CDX2;PON1;HBA1;SERPINA6;HPT;GRIN2B;KNG1;MC2R;ALB;S100A12;SHBG
DisGeNET	Neurodegenerative Disorders	21/744	0.000264	0.00529	0	0	2.52	20.81	CRP;PON3;SERPINA3;GSN;CFH;GPX3;SERPINF1;PON1;UCHL3;CLU;CPN1;CLN5;CST3;AFG3L2;C9;LCN2;BCL2;APOD;APOE;IGFALS;ITM2B
DisGeNET	Intracranial Hemorrhages	5/48	0.000268	0.00536	0	0	9.76	80.23	CST3;COL4A2;F13A1;APOE;F2
DisGeNET	Heart Failure, Right-Sided	7/105	0.000275	0.00547	0	0	6.03	49.41	CRP;ABCC4;APCS;ADIPOQ;ALB;PON1;APOC1
DisGeNET	Paratuberculosis	4/27	0.000286	0.00564	0	0	14.5	118.69	GSN;C1R;F2;LYZ
DisGeNET	Pancreatitis, Chronic	12/301	0.000297	0.00584	0	0	3.55	28.8	SERPINA3;RGCC;CDX2;LUM;APOC2;PON1;ADIPOQ;APOC1;LCN2;APOE;CLU;THBS1
DisGeNET	Vascular inflammations	8/141	0.000308	0.00602	0	0	5.09	41.15	CRP;CST3;LCN2;PECAM1;S100A12;APOE;LYZ;S100A9
DisGeNET	Hepatitis A	11/260	0.00032	0.00623	0	0	3.76	30.29	SERPINB3;CRP;VTN;SETBP1;ADIPOQ;ALB;APOA2;BCL2;VASN;IGF2R;KNG1
DisGeNET	Chronic Kidney Insufficiency	4/28	0.00033	0.00639	0	0	13.9	111.73	CST3;PON1;LCN2;APOL1
DisGeNET	Precancerous Conditions	15/445	0.000332	0.0064	0	0	3	24	SERPINB3;YES1;CFH;CDX2;IGFBP2;THBS1;IGF2R;RMC1;CST3;EFNB2;IFT88;GJB2;LCN2;BCL2;INTS6
DisGeNET	Amyloid Neuropathies, Familial	2022-12-03	0.000347	0.00648	0	0	27.8	221.33	GSN;LYZ;B2M
DisGeNET	Angina Pectoris, Variant	2022-12-03	0.000347	0.00648	0	0	27.8	221.33	ADIPOQ;PON1;APOE
DisGeNET	Fanconi Syndrome	2022-12-03	0.000347	0.00648	0	0	27.8	221.33	ABCC4;GPX3;IGF2R
DisGeNET	Hepatic infection	2022-12-03	0.000347	0.00648	0	0	27.8	221.33	SERPINB3;VTN;ALB
DisGeNET	obsolete Combined hyperlipidemia	2022-12-03	0.000347	0.00648	0	0	27.8	221.33	APOC1;APOA2;APOE
DisGeNET	Occupational Diseases	2022-12-03	0.000347	0.00648	0	0	27.8	221.33	PON1;ALB;TIMP2
DisGeNET	Myocardial Ischemia	15/447	0.000348	0.00648	0	0	2.98	23.75	C1QB;CRP;IGFBP3;PON1;ADIPOQ;HBA1;F2;KNG1;SELP;RGCC;SELL;ALB;BCL2;PECAM1;APOE
DisGeNET	Coronary Stenosis	5/51	0.000357	0.00662	0	0	9.12	72.37	CRP;PON1;PECAM1;APOE;F2
DisGeNET	Dementia, Vascular	6/79	0.000375	0.00692	0	0	6.91	54.54	CRP;CST3;SERPINA3;PON1;LCN2;APOE
DisGeNET	Nodular glomerulosclerosis	5/52	0.000392	0.00719	0	0	8.92	70.01	ADIPOQ;PON1;ALB;APOE;APOL1
DisGeNET	Insulin Resistance	6/80	0.000402	0.00734	0	0	6.82	53.34	GPX3;IGFBP2;ADIPOQ;IRS2;IGFALS;PLTP
DisGeNET	Lung Neoplasms	28/1176	0.000427	0.00776	0	0	2.14	16.61	CRP;CFH;ROCK1;PON1;CFI;C4BPA;CLU;THBS1;EFNB2;FGF9;APOE;ME2;GC;ARL11;ABCC4;GSN;CDX2;MUC16;GPX3;IGFBP3;ADIPOQ;IGFBP2;IGF2R;SELP;AZGP1;GJB2;BCL2;INTS6
DisGeNET	Atherosclerosis of aorta	4/30	0.000434	0.00781	0	0	12.9	99.61	CRP;PON1;LCAT;APOE
DisGeNET	HIV Encephalopathy	4/30	0.000434	0.00781	0	0	12.9	99.61	ITIH4;APOE;CLU;IGF2R
DisGeNET	Familial Alzheimer Disease (FAD)	9/187	0.000443	0.00786	0	0	4.29	33.1	CST3;SERPINA3;ATP5F1A;BCL2;APOE;F2;CLU;KNG1;IGF2R
DisGeNET	Subcortical Infarction	3/13	0.000447	0.00786	0	0	25	192.85	HBA1;APOE;F2
DisGeNET	dowling-degos disease	3/13	0.000447	0.00786	0	0	25	192.85	CFH;SERPINA6;SHBG
DisGeNET	First myocardial infarction	3/13	0.000447	0.00786	0	0	25	192.85	CST3;PON1;F2
DisGeNET	Other specified iron deficiency anemias	3/13	0.000447	0.00786	0	0	25	192.85	CRP;CST3;C1QA
DisGeNET	Parkinson Disease	26/1063	0.000463	0.00811	0	0	2.19	16.84	SERPINA3;PGLYRP2;PON1;MTIF3;CLU;THBS1;C4B;CST3;C4A;TIMP2;APOD;APOE;GC;TPTE2;SLC14A2;GPX3;SERPINF1;UCHL3;F2;GRIN2B;IGF2R;RMC1;ALB;BCL2;PECAM1;IGFALS
DisGeNET	Atherogenesis	5/54	0.000467	0.00815	0	0	8.56	65.63	CRP;ADIPOQ;PON1;APOA4;APOE
DisGeNET	HIV encephalitis	4/31	0.000493	0.00856	0	0	12.4	94.32	ITIH4;APOE;CLU;IGF2R
DisGeNET	Carotid Stenosis	5/55	0.000509	0.00876	0	0	8.39	63.6	CRP;PON1;APOE;F2;HABP2
DisGeNET	Familial Mediterranean Fever	5/55	0.000509	0.00876	0	0	8.39	63.6	CRP;GJB2;SAA1;S100A12;HBA1
DisGeNET	Bacterial Infections	11/275	0.000514	0.00878	0	0	3.55	26.87	SELP;CRP;ITIH4;APCS;PGLYRP2;CFI;SAA1;LCN2;BCL2;HRG;KNG1
DisGeNET	Endometrial Carcinoma	22/839	0.000515	0.00878	0	0	2.34	17.72	CRP;SLC14A2;CDX2;MUC16;SERPINF1;IGFBP3;ADIPOQ;IGFBP2;CABLES1;SERPINA6;CLU;THBS1;IGF2R;CDK8;SOX1;LRG1;FGF9;TIMP2;LCN2;BCL2;APOE;SHBG
DisGeNET	Essential Hypertension	11/277	0.000546	0.00926	0	0	3.52	26.45	SELP;CRP;GPX3;ADIPOQ;ALB;S100A12;C4BPA;APOE;APOL1;MEX3C;KNG1
DisGeNET	Geographic Atrophy	5/56	0.000554	0.00936	0	0	8.22	61.66	CRP;CFH;C9;CFI;APOE
DisGeNET	Nephritis, Interstitial	4/32	0.000558	0.00936	0	0	11.9	89.47	CRP;ALB;APOL1;THBS1
DisGeNET	Corneal Ulcer	4/32	0.000558	0.00936	0	0	11.9	89.47	GJB2;GSN;SERPINF1;S100A9
DisGeNET	Sudden sensorineural hearing loss	3/14	0.000563	0.00936	0	0	22.7	170.03	GJB2;GPX3;PON1
DisGeNET	Plasmacytosis	3/14	0.000563	0.00936	0	0	22.7	170.03	CRP;ALB;B2M
DisGeNET	Mucocutaneous Lymph Node Syndrome	8/155	0.000579	0.00959	0	0	4.6	34.29	CRP;ABCC4;SETBP1;ALB;TIMP2;PECAM1;S100A12;S100A9
DisGeNET	Inclusion Body Myositis (disorder)	5/57	0.000601	0.0099	0	0	8.06	59.81	CST3;CHMP1B;BCL2;APOE;THBS1
DisGeNET	Anaplasia	11/282	0.000633	0.0104	0	0	3.45	25.44	SERPINA3;CNN1;AZGP1;GJB2;MC2R;IGFBP2;ALB;BCL2;DYM;SERPINA6;SHBG
DisGeNET	Down Syndrome	15/474	0.00064	0.0105	0	0	2.8	20.62	GSN;GPX3;FLT3;A1BG;CLU;KNG1;AZGP1;C9;APOC2;ALB;BCL2;DSG1;APOE;SHBG;PLTP
DisGeNET	Fatigue	12/329	0.000657	0.0107	0	0	3.23	23.66	CRP;PON3;C4A;IGHM;ABCC4;IGFBP3;PON1;ALB;BCL2;HBA1;SERPINA6;MALT1
DisGeNET	Secondary malignant neoplasm of lymph node	29/1270	0.000658	0.0107	0	0	2.05	15.03	CRP;NRP2;ROCK1;F13A1;CLU;THBS1;EFNB2;FGF9;TIMP2;APOD;APOE;B2M;GSN;CDX2;PCDH9;GPX3;SERPINF1;IGFBP3;IGFBP2;RAB27B;GJB2;RGCC;SELL;ALB;LCN2;BCL2;PECAM1;SHBG;S100A9
DisGeNET	Hyperplasia	7/122	0.000683	0.011	0	0	5.13	37.41	IGFBP3;BCL2;SAA1;IRS2;PRG4;SHBG;S100A9
DisGeNET	Amyloidosis, Familial	3/15	0.000698	0.0112	0	0	20.8	151.39	CST3;GSN;ITM2B
DisGeNET	Immunologic Deficiency Syndromes	18/640	0.000756	0.0121	0	0	2.49	17.93	C1QB;ITIH4;IGHM;APCS;CFH;FLT3;IGFBP2;C8B;C8A;CLU;THBS1;MALT1;C4A;SELL;C9;ALB;BCL2;IGFALS
DisGeNET	Left-Sided Heart Failure	7/125	0.000789	0.0126	0	0	5	35.73	CRP;APCS;ADIPOQ;ALB;PON1;APOC1;APOE
DisGeNET	Renal Cell Carcinoma	30/1347	0.000792	0.0126	0	0	2	14.29	CRP;NRP2;KDM5D;FLT3;FBLN1;IRS2;CLU;THBS1;SERPINA5;CST3;VTN;CHMP1B;TIMP2;APOE;APOL1;GC;B2M;MUC16;GPX3;F12;IGFBP3;ADIPOQ;IGFBP2;F2;CDK8;ALB;LCN2;BCL2;PECAM1;S100A9
DisGeNET	Hyperglycemia	15/487	0.000842	0.0133	0	0	2.72	19.29	CRP;SERPINF1;PON1;ADIPOQ;IRS2;THBS1;SELP;CDH5;APOM;ALB;BCL2;APOE;APOL1;SHBG;PLTP
DisGeNET	Fish-Eye Disease	3/16	0.000851	0.0134	0	0	19.2	135.92	APOA2;LCAT;CLU
DisGeNET	Thrombocytopenia	12/340	0.000874	0.0137	0	0	3.12	21.96	SELP;CRP;VTN;CFH;APOH;PON1;ALB;BCL2;PECAM1;APOE;PEPD;B2M
DisGeNET	Hemorrhage	4/36	0.000881	0.0138	0	0	10.4	73.5	CRP;TIMP2;APOE;F2
DisGeNET	Immune System Diseases	10/249	0.000889	0.0138	0	0	3.55	24.95	C4B;DDX3Y;C4A;APCS;VTN;CFH;ALB;TIMP2;THBS1;C2
DisGeNET	Carcinoma of lung	47/2475	0.000902	0.014	0	0	1.74	12.19	CRP;APCS;NRP2;CTDP1;CFH;ROCK1;PON1;F13A1;IRS2;FRY;CLU;THBS1;SERPINA4;KNG1;C2;CST3;SOX1;APOM;CRTAC1;TIMP2;S100A12;APOE;GC;B2M;SERPINB3;ARL11;ABCC4;GSN;CDX2;MUC16;LUM;SERPINF1;IGFBP3;ADIPOQ;IGFBP2;CABLES1;IGF2R;RMC1;AZGP1;GJB2;RGCC;COL4A2;ALB;LCN2;BCL2;PECAM1;F13B
DisGeNET	Progressive Neoplastic Disease	8/166	0.000908	0.014	0	0	4.28	29.97	CRP;ITIH4;CFH;MUC16;BCL2;PECAM1;APOE;B2M
DisGeNET	Adenomatous Polyposis Coli	13/391	0.000933	0.0143	0	0	2.94	20.49	ITIH4;GSN;CDX2;IRS2;LYZ;CLU;VTN;LRG1;ALB;LCN2;BCL2;PECAM1;B2M
DisGeNET	Membranous glomerulonephritis	6/94	0.000947	0.0145	0	0	5.73	39.9	CFH;C7;ALB;PECAM1;APOE;CLU
DisGeNET	Uveitis	7/129	0.000949	0.0145	0	0	4.84	33.66	CFH;SERPINF1;CFI;ESD;ALB;MC5R;GC
DisGeNET	Nephritis, Tubulointerstitial	4/37	0.000979	0.0147	0	0	10.1	70.21	CRP;ALB;APOL1;THBS1
DisGeNET	Pituitary dwarfism	4/37	0.000979	0.0147	0	0	10.1	70.21	IGFBP3;ALB;IGHD;SHBG
DisGeNET	Prostatic Diseases	4/37	0.000979	0.0147	0	0	10.1	70.21	SERPINA3;GJB2;BCL2;RMC1
DisGeNET	Progressive cGVHD	8/168	0.000981	0.0147	0	0	4.22	29.26	CRP;ITIH4;CFH;MUC16;BCL2;PECAM1;APOE;B2M
DisGeNET	Adenoma	24/999	0.000984	0.0147	0	0	2.14	14.82	CRP;GSN;TEX30;CDX2;IGFBP3;ADIPOQ;IGFBP2;CABLES1;LYZ;CLU;THBS1;IGF2R;KNG1;RMC1;SPART;GJB2;MC2R;RGCC;ALB;LCN2;BCL2;APOD;APOE;B2M
DisGeNET	Hyperlipoproteinemia Type I	3/17	0.00102	0.0153	0	0	17.9	122.89	APOC2;LCAT;APOL1
DisGeNET	Senile Plaques	11/300	0.00105	0.0156	0	0	3.24	22.2	CRP;SERPINA3;APCS;ABCC4;PON1;ALB;PZP;APOE;S100A9;CLU;ITM2B
DisGeNET	Atypical Hemolytic Uremic Syndrome	4/38	0.00108	0.016	0	0	9.83	67.14	CRP;CFH;CFI;C4BPA
DisGeNET	beta Thalassemia	7/132	0.00109	0.016	0	0	4.72	32.21	GSN;PON1;LCN2;CRYL1;APOE;HBA1;SHBG
DisGeNET	Thyroid carcinoma	19/720	0.00115	0.0169	0	0	2.34	15.82	FCGBP;NRP2;ECM1;CLU;THBS1;RXFP2;KNG1;EFNB2;CDH5;VTN;RGCC;SELL;TIMP2;LCN2;BCL2;PECAM1;S100A12;S100A9;HABP2
DisGeNET	Bipolar Disorder	21/836	0.00118	0.0173	0	0	2.23	15.02	CRP;ITIH4;GPX3;PON1;IGFBP2;CABLES1;FBLN1;GRIN2B;NAPG;CDH7;VTN;MC2R;KDELC1;CHMP1B;MC5R;BCL2;APOD;MPPE1;APOE;ME2;KCTD12
DisGeNET	Pneumonia, Bacterial	4/39	0.0012	0.0174	0	0	9.55	64.27	CRP;LCN2;PECAM1;F2
DisGeNET	Thromboembolism	3/18	0.00122	0.0175	0	0	16.7	111.8	PROC;F12;F2
DisGeNET	Amyloid angiopathy	3/18	0.00122	0.0175	0	0	16.7	111.8	CST3;APOE;ITM2B
DisGeNET	CADASIL Syndrome	3/18	0.00122	0.0175	0	0	16.7	111.8	APCS;APOE;CLU
DisGeNET	Cerebral Small Vessel Diseases	3/18	0.00122	0.0175	0	0	16.7	111.8	CRP;COL4A2;APOE
DisGeNET	Retinal Diseases	12/354	0.00124	0.0176	0	0	2.99	20.01	EFNB2;SELP;SERPINA3;CFH;DCT;SERPINF1;IGFBP3;PON1;ALB;BCL2;APOE;ITM2B
DisGeNET	Vasculitis	7/135	0.00124	0.0176	0	0	4.61	30.85	CRP;C4A;SERPINA3;CFI;BCL2;S100A12;S100A9
DisGeNET	Periodontal Diseases	7/136	0.00129	0.0183	0	0	4.57	30.41	CRP;CFH;C1R;PON1;PECAM1;APOE;CLU
DisGeNET	Lupus Erythematosus, Discoid	11/308	0.0013	0.0183	0	0	3.15	20.93	C4B;CRP;C4A;APCS;C1QA;APOM;C1R;APOH;PON1;BCL2;F2
DisGeNET	alpha 1-Antitrypsin Deficiency	4/40	0.00132	0.0185	0	0	9.29	61.59	CRP;SERPINA3;GC;SERPINA5
DisGeNET	Arterial Occlusive Diseases	4/40	0.00132	0.0185	0	0	9.29	61.59	CRP;SELL;F2;IGF2R
DisGeNET	Malignant neoplasm of pancreas	37/1845	0.00133	0.0186	0	0	1.81	11.98	SERPINA3;NRP2;ATP8A2;ROCK1;FLT3;IRS2;CLU;THBS1;SERPINA5;CDH5;VTN;TIMP2;GC;ABCC4;YES1;GSN;CDX2;MUC16;LUM;SERPINF1;IGFBP3;ADIPOQ;IGF2R;RMC1;SELP;CDK8;AZGP1;GJB2;RGCC;COL4A2;SELL;ALB;APOC1;LCN2;BCL2;PECAM1;S100A9
DisGeNET	Hepatolenticular Degeneration	5/68	0.00135	0.0187	0	0	6.65	43.98	CRP;ESD;ALB;APOE;CLU
DisGeNET	Colorectal Cancer	58/3297	0.00135	0.0187	0	0	1.63	10.74	NRP2;ECM1;FLT3;PZP;IRS2;FRY;CLU;CDH7;CDH5;CA1;APMAP;TIMP2;B2M;SERPINB3;ARL11;ABCC4;GPX3;SERPINF1;IGFBP3;ADIPOQ;IGFBP2;SETBP1;PECAM1;CD226;MASP1;S100A9;CRP;ROCK1;C1R;THSD1;THBS1;EFNB2;ATP5F1A;APOM;APOD;APOE;GC;SLC14A2;GSN;CDX2;LUM;SETDB2;CABLES1;RAB27B;MEX3C;IGF2R;RMC1;SPART;CDK8;GJB2;LRG1;ALB;LCN2;BCL2;HRG;SHBG;CBLN2;CSNK1A1L
DisGeNET	Heart Decompensation	6/101	0.00138	0.0189	0	0	5.31	34.97	CRP;APCS;ADIPOQ;ALB;PON1;APOC1
DisGeNET	Reduced factor XIII activity	2022-05-02	0.0014	0.0189	0	0	55.3	363.66	F13A1;F13B
DisGeNET	SYSTEMIC LUPUS ERYTHEMATOSUS 16	2022-05-02	0.0014	0.0189	0	0	55.3	363.66	C1QA;C4A
DisGeNET	Adrenal incidentaloma	2022-05-02	0.0014	0.0189	0	0	55.3	363.66	C4B;MC2R
DisGeNET	C1q DEFICIENCY	2022-05-02	0.0014	0.0189	0	0	55.3	363.66	C1QB;C1QA
DisGeNET	Intracranial Atherosclerosis	2022-05-02	0.0014	0.0189	0	0	55.3	363.66	ADIPOQ;APOE
DisGeNET	Localized amyloidosis	2022-05-02	0.0014	0.0189	0	0	55.3	363.66	APCS;APOE
DisGeNET	Primary Cutaneous B-Cell Non-Hodgkin Lymphoma	2022-05-02	0.0014	0.0189	0	0	55.3	363.66	BCL2;APOE
DisGeNET	Acral pseudolymphomatous angiokeratoma of children (APACHE)	3/19	0.00143	0.0192	0	0	15.6	102.27	CRP;ALB;S100A12
DisGeNET	Morbilliform Drug Reaction	3/19	0.00143	0.0192	0	0	15.6	102.27	C4B;APOC2;KNG1
DisGeNET	Inflammatory Bowel Diseases	22/910	0.00148	0.0197	0	0	2.14	13.98	CRP;PON3;CDX2;IGFBP3;PON1;APOA4;LYZ;F2;KNG1;C4B;PROC;GPR183;ALB;TIMP2;SAA1;LCN2;BCL2;S100A12;CD226;APOE;GC;S100A9
DisGeNET	Pancreatitis	10/268	0.00154	0.0205	0	0	3.29	21.28	SELP;CRP;APCS;PROC;SELL;MUC16;APOC2;ALB;LCN2;S100A9
DisGeNET	Transient Cerebral Ischemia	4/42	0.00158	0.0208	0	0	8.8	56.73	CRP;GPX3;APOE;F2
DisGeNET	Depressive Syndrome	4/42	0.00158	0.0208	0	0	8.8	56.73	SELP;PON1;ALB;APOE
DisGeNET	Insulin resistance syndrome	4/42	0.00158	0.0208	0	0	8.8	56.73	ADIPOQ;APOA2;APOC4;APOA4
DisGeNET	Septicemia	14/467	0.00161	0.0211	0	0	2.64	16.99	CRP;CFH;SERPINF1;ACOD1;F2;SELP;PROC;ALB;SAA1;LCN2;BCL2;DYM;HRG;S100A9
DisGeNET	Contact hypersensitivity	5/71	0.00163	0.0213	0	0	6.35	40.75	SERPINB3;IGFBP2;BCL2;LCN2;SAA1
DisGeNET	Hepatitis, Chronic	8/182	0.00163	0.0213	0	0	3.88	24.9	SERPINB3;APOM;ALB;PON1;BCL2;F2;B2M;S100A9
DisGeNET	Heparin-induced thrombocytopenia	3/20	0.00167	0.0216	0	0	14.7	93.99	SELP;APOH;BCL2
DisGeNET	inflammatory joint disease	3/20	0.00167	0.0216	0	0	14.7	93.99	PRG4;F2;THBS1
DisGeNET	Glioblastoma	38/1936	0.00168	0.0216	0	0	1.77	11.31	SERPINA3;NRP2;CFH;ROCK1;C4BPA;IRS2;A1BG;CLU;THBS1;MALT1;CST3;EFNB2;CDH5;VTN;ATP5F1A;FGF9;TIMP2;APOD;APOE;ABCC4;YES1;GSN;CDX2;GPX3;SERPINF1;IGFBP3;ADIPOQ;IGFBP2;RMC1;SELP;LRG1;DCT;LCN2;BCL2;PECAM1;INTS6;HRG;S100A9
DisGeNET	Encephalitis	7/143	0.00172	0.0219	0	0	4.34	27.58	CRP;VTN;ITIH4;GSN;BCL2;APOD;APOE
DisGeNET	Arthritis, Adjuvant-Induced	4/43	0.00173	0.0219	0	0	8.57	54.51	CRP;ADIPOQ;ALB;SAA1
DisGeNET	Arthritis, Collagen-Induced	4/43	0.00173	0.0219	0	0	8.57	54.51	CRP;ADIPOQ;ALB;SAA1
DisGeNET	Arthritis, Experimental	4/43	0.00173	0.0219	0	0	8.57	54.51	CRP;ADIPOQ;ALB;SAA1
DisGeNET	Toxic Shock Syndrome	4/43	0.00173	0.0219	0	0	8.57	54.51	MC2R;SETBP1;SELL;GC
DisGeNET	HIV Infections	20/805	0.00176	0.0222	0	0	2.2	13.94	CRP;ITIH4;PON3;ABCC4;CDX2;GPX3;PON1;F13A1;HBA1;LYZ;THBS1;IGF2R;ALB;TIMP2;BCL2;PECAM1;APOE;APOL1;GC;B2M
DisGeNET	Polycystic Ovary Syndrome	15/525	0.00177	0.0222	0	0	2.52	15.95	CRP;PON1;ADIPOQ;IGFBP2;IRS2;F2;THBS1;AZGP1;ZMYM5;ALB;LCN2;BCL2;APOE;GC;SHBG
DisGeNET	Metabolic Diseases	13/420	0.00177	0.0222	0	0	2.72	17.26	CRP;CFH;PON1;ADIPOQ;LCAT;C2;CST3;LCN2;BCL2;S100A12;DSG1;APOE;SHBG
DisGeNET	Endometrioma	9/228	0.00179	0.0225	0	0	3.48	21.98	ABCC4;MUC16;GPX3;C1R;RASL11A;CD226;FBLN1;MED4;THBS1
DisGeNET	Carcinoma, Lewis Lung	6/107	0.00185	0.023	0	0	4.99	31.41	LRG1;PON1;TIMP2;PECAM1;F2;THBS1
DisGeNET	Myocardial Failure	6/107	0.00185	0.023	0	0	4.99	31.41	CRP;APCS;ADIPOQ;ALB;PON1;APOC1
DisGeNET	Purpura	4/44	0.00188	0.0234	0	0	8.36	52.43	C4B;C4A;PROC;C2
DisGeNET	Hypoalbuminemia	4/45	0.00205	0.0251	0	0	8.15	50.46	CRP;ADIPOQ;ALB;B2M
DisGeNET	Stable angina	5/75	0.00208	0.0251	0	0	5.98	36.95	CRP;SELP;SELL;FETUB;APOE
DisGeNET	Serum Sickness	2022-06-02	0.00208	0.0251	0	0	41.5	256.23	CFH;ALB
DisGeNET	Adnexal mass	2022-06-02	0.00208	0.0251	0	0	41.5	256.23	CRP;MUC16
DisGeNET	Delayed Graft Function	2022-06-02	0.00208	0.0251	0	0	41.5	256.23	BCL2;LCN2
DisGeNET	Fat redistribution	2022-06-02	0.00208	0.0251	0	0	41.5	256.23	CRP;APOE
DisGeNET	Memory performance	2022-06-02	0.00208	0.0251	0	0	41.5	256.23	APOE;GC
DisGeNET	Microalbuminuric diabetic nephropathy	2022-06-02	0.00208	0.0251	0	0	41.5	256.23	ADIPOQ;ALB
DisGeNET	Postoperative confusion	2022-06-02	0.00208	0.0251	0	0	41.5	256.23	CFH;APOE
DisGeNET	Brain Neoplasms	17/645	0.0021	0.0253	0	0	2.32	14.32	FLT3;PON1;IGFBP2;CLU;IGF2R;KNG1;RMC1;CST3;SELL;FGF9;ALB;TIMP2;BCL2;PECAM1;APOE;HRG;ZNF521
DisGeNET	Inflammatory disorder	8/191	0.00221	0.0264	0	0	3.69	22.55	SELP;CRP;PSTPIP2;CD5L;SAA1;S100A12;B2M;THBS1
DisGeNET	Decreased Concentration	3/22	0.00222	0.0264	0	0	13.2	80.36	CST3;SERPINA3;ALB
DisGeNET	Petechiae	3/22	0.00222	0.0264	0	0	13.2	80.36	APOE;PEPD;LYZ
DisGeNET	Post MI	4/46	0.00222	0.0264	0	0	7.96	48.61	CRP;PON1;TIMP2;LCN2
DisGeNET	Pulmonary Hypertension	7/150	0.00226	0.0268	0	0	4.12	25.11	SELP;BCL2;PECAM1;APOE;F2;CLU;CBLN2
DisGeNET	Lupus Vulgaris	10/283	0.0023	0.0271	0	0	3.1	18.85	C4B;CRP;C4A;APCS;C1QA;APOM;APOH;PON1;BCL2;F2
DisGeNET	Non-alcoholic Fatty Liver Disease	11/333	0.00239	0.0281	0	0	2.9	17.5	SELP;CRP;CDK8;XPO4;ADIPOQ;IGFBP2;FETUB;IRS2;APOE;F2;GC
DisGeNET	Cachexia	7/152	0.00244	0.0286	0	0	4.06	24.45	SELP;CRP;AZGP1;IGFBP3;ALB;PECAM1;RMC1
DisGeNET	Polyendocrinopathies, Autoimmune	5/78	0.00247	0.0289	0	0	5.74	34.44	C4A;APOH;PON1;CD226;F2
DisGeNET	Adiponectin Measurement	3/23	0.00253	0.0294	0	0	12.5	74.7	ADIPOQ;TIMP2;PEPD
DisGeNET	Dentinogenesis Imperfecta	3/23	0.00253	0.0294	0	0	12.5	74.7	ALB;DSG1;GC
DisGeNET	Carcinoma, Cribriform	6/114	0.00255	0.0294	0	0	4.67	27.87	AZGP1;CA1;FGF9;GPX3;BCL2;APOE
DisGeNET	Carcinoma, Granular Cell	6/114	0.00255	0.0294	0	0	4.67	27.87	AZGP1;CA1;FGF9;GPX3;BCL2;APOE
DisGeNET	Focal glomerulosclerosis	7/154	0.00262	0.0302	0	0	4.01	23.82	NRP2;CFH;ALB;PON1;APOE;APOL1;THBS1
DisGeNET	Osteoporosis	13/440	0.00265	0.0304	0	0	2.59	15.38	CTDP1;GSN;CDX2;IRS2;RXFP2;CST3;ALB;TIMP2;BCL2;S100A12;APOE;GC;SHBG
DisGeNET	Schizophrenia	37/1922	0.0027	0.031	0	0	1.73	10.22	C1QB;CRP;ITIH4;SERPINA3;C1QA;PON1;C4BPA;A1BG;PEPD;CLU;THBS1;C2;EFNB2;MC2R;ATP5F1A;NETO1;APOH;DYM;APOD;APOE;ME2;APOL1;GC;B2M;HABP2;GSN;ADIPOQ;CABLES1;APOA4;F2;GRIN2B;MC5R;LCN2;BCL2;KCTD12;SHBG;S100A9
DisGeNET	Adenocarcinoma, Basal Cell	6/116	0.00278	0.0314	0	0	4.58	26.96	AZGP1;CA1;FGF9;GPX3;BCL2;APOE
DisGeNET	Hyperhomocysteinemia	6/116	0.00278	0.0314	0	0	4.58	26.96	CRP;PROC;F12;PON1;APOE;F2
DisGeNET	Pancreatic Neoplasm	17/664	0.00283	0.0314	0	0	2.25	13.21	NRP2;GSN;CDX2;ROCK1;LUM;IGFBP3;IGFBP2;IRS2;THBS1;SELP;VTN;GJB2;APOC1;TIMP2;LCN2;BCL2;APOE
DisGeNET	Lymphoma, Follicular, Grade 1	3/24	0.00287	0.0314	0	0	11.9	69.66	SLC14A2;SELL;BCL2
DisGeNET	Bernard-Soulier Syndrome	3/24	0.00287	0.0314	0	0	11.9	69.66	C4BPA;FBLN1;F2
DisGeNET	Lupus anticoagulant disorder	3/24	0.00287	0.0314	0	0	11.9	69.66	APOH;C4BPA;F2
DisGeNET	Lung diseases	12/392	0.00288	0.0314	0	0	2.68	15.71	CRP;SERPINA3;GSN;LUM;GPX3;ADIPOQ;LCN2;BCL2;DYM;F2;GC;IGF2R
DisGeNET	Neoplasm Metastasis	65/3919	0.00288	0.0314	0	0	1.53	8.97	SERPINA3;NRP2;ECM1;KDM5D;FLT3;IRS2;CLU;SERPINA4;SERPINA5;CDH5;FGF9;APMAP;EPSTI1;TIMP2;B2M;ABCC4;GPX3;SERPINF1;IGFBP3;IGFBP2;UCHL3;F2;AZGP1;COL4A2;SETBP1;ADGRF5;PECAM1;CD226;S100A9;CRP;APCS;C1QA;CFH;ROCK1;C1R;FBLN1;HPT;THBS1;KNG1;CST3;EFNB2;VTN;CLEC3B;APOE;YES1;GSN;CDX2;PCDH9;MUC16;LUM;RAB27B;IGF2R;RMC1;SELP;GJB2;LRG1;RGCC;SELL;GPR183;ALB;SAA1;LCN2;BCL2;INTS6;HRG
DisGeNET	Amyloidosis, familial visceral	2022-07-02	0.00289	0.0314	0	0	33.2	194.07	LYZ;B2M
DisGeNET	Amyloidosis, Primary Cutaneous	2022-07-02	0.00289	0.0314	0	0	33.2	194.07	GSN;APOE
DisGeNET	Sensory denervation disorder	2022-07-02	0.00289	0.0314	0	0	33.2	194.07	APOE;CLU
DisGeNET	Staphylococcal Scalded Skin Syndrome	2022-07-02	0.00289	0.0314	0	0	33.2	194.07	SETBP1;DSG1
DisGeNET	Amyloid Neuropathies	2022-07-02	0.00289	0.0314	0	0	33.2	194.07	APCS;GSN
DisGeNET	anaphylaxis	2022-07-02	0.00289	0.0314	0	0	33.2	194.07	PECAM1;KNG1
DisGeNET	Avascular retina	2022-07-02	0.00289	0.0314	0	0	33.2	194.07	NRP2;SERPINF1
DisGeNET	Direct Contact Transmission Infection	2022-07-02	0.00289	0.0314	0	0	33.2	194.07	ITIH4;THBS1
DisGeNET	Focal Dermal Hypoplasia	2022-07-02	0.00289	0.0314	0	0	33.2	194.07	ALB;GC
DisGeNET	Immune Complex Diseases	2022-07-02	0.00289	0.0314	0	0	33.2	194.07	CRP;C1QA
DisGeNET	Prodrome	2022-07-02	0.00289	0.0314	0	0	33.2	194.07	CFH;APOE
DisGeNET	Malignant neoplasm of breast	80/5053	0.003	0.0324	0	0	1.49	8.64	SERPINA3;NRP2;ECM1;USPL1;IRS2;FRY;CLU;SERPINA4;SERPINA5;C4B;C4A;CDH5;CA1;FGF9;EPSTI1;TIMP2;B2M;HABP2;SERPINB3;ARL11;ABCC4;GPX3;SERPINF1;IGFBP3;COG3;ADIPOQ;IGFBP2;APOA4;F2;AZGP1;COL4A2;SETBP1;ADGRF5;PECAM1;S100A9;C1QB;CRP;ITIH4;APCS;C1QA;ITIH2;ROCK1;PON1;CFI;FBLN1;THBS1;KNG1;MALT1;TMTC4;CST3;EFNB2;VTN;S100A12;DYM;APOD;APOE;APOL1;GC;PLTP;GSN;CDX2;MUC16;LUM;APOC4;RAB27B;PRG4;IGF2R;RMC1;SELP;CDK8;GJB…
DisGeNET	Pancreatic carcinoma	36/1868	0.00304	0.0328	0	0	1.73	10.01	SERPINA3;NRP2;ROCK1;FLT3;IRS2;CLU;THBS1;SERPINA5;CDH5;VTN;TIMP2;GC;ABCC4;YES1;GSN;CDX2;MUC16;LUM;SERPINF1;IGFBP3;ADIPOQ;IGF2R;RMC1;SELP;CDK8;AZGP1;GJB2;RGCC;COL4A2;SELL;ALB;APOC1;LCN2;BCL2;PECAM1;S100A9
DisGeNET	Liver Failure, Acute	6/119	0.00315	0.0339	0	0	4.46	25.68	ALB;BCL2;AFM;S100A12;F2;GC
DisGeNET	Idiopathic pulmonary arterial hypertension	10/296	0.00317	0.034	0	0	2.96	17.03	CRP;ABCC4;ATP5F1A;CFH;BCL2;PECAM1;DYM;THBS1;CBLN2;KNG1
DisGeNET	AA amyloidosis	3/25	0.00323	0.0343	0	0	11.4	65.14	CRP;APCS;SAA1
DisGeNET	Carotid Artery Plaque	3/25	0.00323	0.0343	0	0	11.4	65.14	CRP;ADIPOQ;APOE
DisGeNET	Drug Eruptions	3/25	0.00323	0.0343	0	0	11.4	65.14	C4B;APOC2;KNG1
DisGeNET	Increased tendency to bruise	5/84	0.00341	0.0362	0	0	5.3	30.11	C1R;F13A1;F13B;HBA1;F2
DisGeNET	Adenocarcinoma, Oxyphilic	6/121	0.00342	0.0362	0	0	4.38	24.87	AZGP1;CA1;FGF9;GPX3;BCL2;APOE
DisGeNET	Tumor-Associated Vasculature	4/52	0.00349	0.0368	0	0	6.96	39.39	SERPINF1;PECAM1;THBS1;KNG1
DisGeNET	Colon Carcinoma	39/2090	0.00355	0.0374	0	0	1.68	9.45	CRP;NRP2;CFH;FBLN1;IRS2;CLU;THBS1;EFNB2;CLEC3B;CA1;FGF9;TIMP2;APOE;GC;B2M;SERPINB3;SLC14A2;YES1;GSN;CDX2;LUM;GPX3;SERPINF1;IGFBP3;ADIPOQ;IGFBP2;CABLES1;RMC1;SELP;CDK8;AZGP1;RGCC;SELL;ALB;SAA1;LCN2;BCL2;PECAM1;CD226
DisGeNET	Tumor Angiogenesis	14/510	0.00357	0.0374	0	0	2.41	13.56	NRP2;SERPINF1;IGFBP3;IGFBP2;F2;THBS1;SERPINA4;KNG1;CLEC3B;LRG1;LCN2;BCL2;PECAM1;HRG
DisGeNET	Recurrent skin infections	3/26	0.00362	0.0377	0	0	10.9	61.07	IGHM;CFI;DSG1
DisGeNET	Vascular anomaly	3/26	0.00362	0.0377	0	0	10.9	61.07	NRP2;YES1;PECAM1
DisGeNET	Reactive systemic amyloidosis	3/26	0.00362	0.0377	0	0	10.9	61.07	CRP;APCS;SAA1
DisGeNET	Astrocytoma	18/740	0.00369	0.0383	0	0	2.14	11.98	ITIH4;GSN;IGFBP3;IGFBP2;CLU;THBS1;C2;CST3;EFNB2;VTN;ATRN;RGCC;TIMP2;BCL2;PECAM1;APOD;APOE;B2M
DisGeNET	Uterine Cervical Neoplasm	6/123	0.00371	0.0384	0	0	4.3	24.09	SOX1;GSN;LUM;BCL2;UCHL3;S100A9
DisGeNET	Myxoid cyst	8/208	0.00373	0.0384	0	0	3.37	18.86	GJB2;SERPINF1;BCL2;S100A12;APOE;GRIN2B;CLU;ITM2B
DisGeNET	Hepatocellular Adenoma	4/53	0.00374	0.0384	0	0	6.82	38.11	CRP;SAA1;SHBG;IGF2R
DisGeNET	Lupus Erythematosus	10/303	0.00374	0.0384	0	0	2.89	16.14	C4B;CRP;C4A;APCS;C1QA;APOM;APOH;PON1;BCL2;F2
DisGeNET	Contact Dermatitis	5/86	0.00378	0.0387	0	0	5.17	28.84	SERPINB3;IGFBP2;BCL2;LCN2;SAA1
DisGeNET	IgE RESPONSIVENESS, ATOPIC	2022-08-02	0.00383	0.0387	0	0	27.7	153.97	SELP;PHF11
DisGeNET	Sindbis virus infection	2022-08-02	0.00383	0.0387	0	0	27.7	153.97	BCL2;KNG1
DisGeNET	Cerebral Thrombosis	2022-08-02	0.00383	0.0387	0	0	27.7	153.97	APOE;F2
DisGeNET	Keratitis sicca	2022-08-02	0.00383	0.0387	0	0	27.7	153.97	GJB2;B2M
DisGeNET	Low Grade Prostatic Intraepithelial Neoplasia	2022-08-02	0.00383	0.0387	0	0	27.7	153.97	BCL2;RMC1
DisGeNET	Behcet Syndrome	9/257	0.00399	0.0402	0	0	3.07	16.94	CRP;C4A;ROCK1;SELL;APOH;ADIPOQ;BCL2;C4BPA;F2
DisGeNET	Hyperemia	3/27	0.00403	0.0405	0	0	10.4	57.38	ADIPOQ;APOE;KNG1
DisGeNET	Malignant Mesothelioma of Peritoneum	3/27	0.00403	0.0405	0	0	10.4	57.38	VTN;ECM1;MUC16
DisGeNET	Cerebral Palsy	5/88	0.00417	0.0415	0	0	5.04	27.64	ATP8A2;IGFBP3;BCL2;APOE;F2
DisGeNET	Hemophilia A	5/88	0.00417	0.0415	0	0	5.04	27.64	SELP;C6;ALB;F2;SERPINA5
DisGeNET	Hypotension	5/88	0.00417	0.0415	0	0	5.04	27.64	ALB;SAA1;SERPINA6;GRIN2B;KNG1
DisGeNET	Fibroid Tumor	10/309	0.00429	0.0426	0	0	2.83	15.42	MUC16;IGFBP3;IGFBP2;TIMP2;BCL2;PECAM1;FBLN1;SHBG;THBS1;RXFP2
DisGeNET	beta^+^ Thalassemia	6/127	0.00434	0.043	0	0	4.16	22.64	PON1;LCN2;CRYL1;APOE;HBA1;SHBG
DisGeNET	Asthma	27/1312	0.00436	0.0431	0	0	1.82	9.9	CRP;SERPINA3;PON1;F13A1;FBLN1;PEPD;THBS1;KNG1;C4A;VTN;ATP5F1A;S100A12;DYM;APOE;GC;SERPINB3;ABCC4;GSN;GPX3;IGFBP3;PHF11;SELP;PROC;SELL;BCL2;PECAM1;S100A9
DisGeNET	Virus Diseases	20/874	0.00446	0.0436	0	0	2.01	10.89	SERPINB3;CRP;ITIH4;APCS;CFH;LUM;PON1;THBS1;IGF2R;CST3;VTN;XPO4;GPR183;C9;APOH;ALB;BCL2;APOE;APOL1;S100A9
DisGeNET	alpha-1-Antitrypsin Deficiency, Autosomal Recessive	3/28	0.00448	0.0436	0	0	9.99	54.04	CRP;SERPINA3;SERPINA5
DisGeNET	Coronary Aneurysm	3/28	0.00448	0.0436	0	0	9.99	54.04	CRP;SETBP1;ALB
DisGeNET	Keratoconjunctivitis Sicca	3/28	0.00448	0.0436	0	0	9.99	54.04	GJB2;THBS1;B2M
DisGeNET	Microvascular Angina	3/28	0.00448	0.0436	0	0	9.99	54.04	CRP;PON1;APOD
DisGeNET	Oral candidiasis	3/28	0.00448	0.0436	0	0	9.99	54.04	APCS;IGFALS;B2M
DisGeNET	Atrophic	4/56	0.00456	0.0441	0	0	6.42	34.63	CFH;BCL2;APOE;CLU
DisGeNET	Carotid Artery Diseases	4/56	0.00456	0.0441	0	0	6.42	34.63	CRP;PON1;APOE;PLTP
DisGeNET	Acute Cerebrovascular Accidents	5/90	0.00459	0.0443	0	0	4.92	26.52	CRP;SELP;ALB;APOE;F2
DisGeNET	Aortic Valve Stenosis	6/129	0.00468	0.0451	0	0	4.09	21.96	CRP;MUC16;PON1;APOE;S100A9;PLTP
DisGeNET	Intestinal Cancer	4/57	0.00486	0.0457	0	0	6.3	33.57	NRP2;CDX2;BCL2;RMC1
DisGeNET	Retinal Drusen	2022-09-02	0.00488	0.0457	0	0	23.7	126.2	CRP;CFH
DisGeNET	Vaso-Occlusive Crisis	2022-09-02	0.00488	0.0457	0	0	23.7	126.2	SELP;SELL
DisGeNET	Chorea Acanthocytosis Syndrome	2022-09-02	0.00488	0.0457	0	0	23.7	126.2	CRP;SELP
DisGeNET	De Toni-Debre-Fanconi Syndrome	2022-09-02	0.00488	0.0457	0	0	23.7	126.2	ABCC4;GPX3
DisGeNET	Diarrhea-associated hemolytic uremic syndrome	2022-09-02	0.00488	0.0457	0	0	23.7	126.2	SELP;CFH
DisGeNET	Hereditary systemic amyloidosis	2022-09-02	0.00488	0.0457	0	0	23.7	126.2	LYZ;B2M
DisGeNET	Insulin resistance in diabetes	2022-09-02	0.00488	0.0457	0	0	23.7	126.2	ADIPOQ;LCAT
DisGeNET	Laron Syndrome	2022-09-02	0.00488	0.0457	0	0	23.7	126.2	IGFBP3;IGHD
DisGeNET	Primary hypercholesterolemia	2022-09-02	0.00488	0.0457	0	0	23.7	126.2	SELP;PON1
DisGeNET	Proliferative glomerulonephritis	2022-09-02	0.00488	0.0457	0	0	23.7	126.2	CFH;BCL2
DisGeNET	Benign Prostatic Hyperplasia	12/419	0.00488	0.0457	0	0	2.5	13.32	ARL11;CDX2;FGF9;IGFBP3;PON1;IGFBP2;BCL2;RPS4Y1;S100A9;CLU;THBS1;RMC1
DisGeNET	Delirium, Dementia, Amnestic, Cognitive Disorders	3/29	0.00495	0.046	0	0	9.61	51	ITIH4;APOE;IGF2R
DisGeNET	Welts	3/29	0.00495	0.046	0	0	9.61	51	ITIH4;F12;KNG1
DisGeNET	Hypergammaglobulinemia	3/29	0.00495	0.046	0	0	9.61	51	CRP;BCL2;B2M
DisGeNET	Azoospermia	7/173	0.00497	0.046	0	0	3.55	18.81	DDX3Y;RPS4Y2;KDM5D;CDY1;ALB;BCL2;SERPINA5
DisGeNET	Subarachnoid Hemorrhage	5/92	0.00503	0.0465	0	0	4.81	25.46	SERPINA3;ROCK1;S100A12;APOE;THSD1
DisGeNET	Colorectal Neoplasms	23/1072	0.00514	0.0474	0	0	1.89	9.96	CRP;ARL11;ABCC4;NRP2;YES1;GSN;CDX2;LUM;SERPINF1;IGFBP3;ADIPOQ;CABLES1;CLU;THSD1;THBS1;CDH7;CDH5;TIMP2;BCL2;CD226;APOE;B2M;S100A9
DisGeNET	Skin Abnormalities	4/58	0.00517	0.0474	0	0	6.19	32.57	ECM1;GJB2;APOC1;CPN1
DisGeNET	Libman-Sacks Disease	4/58	0.00517	0.0474	0	0	6.19	32.57	CRP;C1QA;CD226;CLU
DisGeNET	Malignant tumor of colon	37/2000	0.00521	0.0477	0	0	1.65	8.69	CRP;ITIH4;NRP2;CFH;FBLN1;IRS2;CLU;THBS1;EFNB2;CLEC3B;FGF9;TIMP2;APOE;GC;B2M;SERPINB3;SLC14A2;YES1;GSN;CDX2;LUM;GPX3;SERPINF1;IGFBP3;ADIPOQ;IGFBP2;CABLES1;RMC1;CDK8;AZGP1;LRG1;RGCC;ALB;SAA1;LCN2;BCL2;S100A9
DisGeNET	AMYOTROPHIC LATERAL SCLEROSIS 1	5/93	0.00527	0.0481	0	0	4.76	24.95	CST3;SERPINA3;PON1;IGFALS;CLU
DisGeNET	Protein C Deficiency	3/30	0.00545	0.0497	0	0	9.25	48.21	PROC;SERPIND1;F2
DisGeNET	Bullous pemphigoid	4/59	0.00549	0.0498	0	0	6.07	31.6	SELL;BCL2;DSG1;S100A9
DisGeNET	Dry Eye Syndromes	4/59	0.00549	0.0498	0	0	6.07	31.6	GJB2;B2M;THBS1;PLTP
